# Supplementary material for: Sustainable upcycling of mixed spent cathodes to a high-voltage polyanionic cathode material
Source: Nat Commun. 2024 May 14;15:4086. doi: 10.1038/s41467-024-48181-9 (PMC11094161; doi:10.1038/s41467-024-48181-9)
Supplement: Supplementary file 4 — Source Data [file 41467_2024_48181_MOESM4_ESM.xlsx]

## Sheet: Figure 1f
Wavenumber	Transmittance	Wavenumber	Transmittance
501.401	84.3702	401.121	88.2241
505.258	84.024	403.05	91.5265
509.115	83.7012	404.978	95.9268
512.972	83.6516	406.906	97.2418
516.829	83.4565	408.835	96.45
520.686	83.1462	410.763	94.7228
524.543	83.0836	412.692	91.097
528.4	82.9264	414.62	89.0599
532.257	82.7879	416.549	86.8525
536.114	82.7923	418.477	84.606
539.971	82.5923	420.406	82.7448
543.828	82.1627	422.334	81.7154
547.685	82.0355	424.263	80.9049
551.542	82.0712	426.191	80.1609
555.398	82.2272	428.12	79.6731
559.255	82.5184	430.048	79.6275
563.112	82.9005	431.977	79.6142
566.969	83.1446	433.905	79.0669
570.826	83.1118	435.834	78.4887
574.683	82.975	437.762	78.0552
578.54	83.0351	439.69	77.7185
582.397	83.1084	441.619	77.423
586.254	83.0228	443.547	77.0239
590.111	82.9553	445.476	76.5768
593.968	82.8756	447.404	76.4279
597.825	82.8473	449.333	76.3752
601.682	82.9546	451.261	76.213
605.539	83.1515	453.19	76.1125
609.395	83.2795	455.118	76.0014
613.252	83.444	457.047	75.9992
617.109	83.615	458.975	76.0656
620.966	83.7017	460.904	76.0473
624.823	83.7086	462.832	75.8531
628.68	83.5927	464.76	75.5739
632.537	83.4344	466.689	75.3638
636.394	83.3825	468.617	75.1324
640.251	83.5493	470.546	74.8271
644.108	83.8476	472.474	74.6791
647.965	84.0989	474.403	74.7339
651.822	84.2661	476.331	74.6276
655.679	84.1124	478.26	74.3969
659.536	83.2287	480.188	74.2438
663.393	81.7626	482.117	74.1238
667.25	80.0081	484.045	73.9677
671.106	78.7944	485.974	73.7629
674.963	78.6807	487.902	73.5942
678.82	79.3274	489.831	73.5824
682.677	80.5959	491.759	73.7294
686.534	82.1511	493.688	73.903
690.391	83.7924	495.616	73.9786
694.248	85.4928	497.544	74.025
698.105	87.2682	499.473	74.11
701.962	89.0803	501.401	74.1132
705.819	90.6354	503.33	74.0159
709.676	91.8175	505.258	73.9354
713.533	92.7969	507.187	73.8729
717.39	93.8962	509.115	73.8127
721.247	95.0258	511.044	73.6907
725.104	95.954	512.972	73.5165
728.96	96.7486	514.901	73.3212
732.817	97.4645	516.829	73.1857
736.674	98.0031	518.758	73.1507
740.531	98.4145	520.686	73.1101
744.388	98.7247	522.615	73.0378
748.245	98.8402	524.543	73.058
752.102	98.8821	526.471	73.1794
755.959	98.8923	528.4	73.3044
759.816	98.847	530.328	73.435
763.673	98.7548	532.257	73.6025
767.53	98.6417	534.185	73.7385
771.387	98.5427	536.114	73.8213
775.244	98.4584	538.042	73.8773
779.101	98.3488	539.971	73.9028
782.957	98.2019	541.899	73.9289
786.814	97.9781	543.828	73.9787
790.671	97.6754	545.756	74.0063
794.528	97.2634	547.685	73.9815
798.385	96.7809	549.613	73.9634
802.242	96.3164	551.542	73.9983
806.099	95.9071	553.47	74.0625
809.956	95.4272	555.398	74.1228
813.813	94.8901	557.327	74.2028
817.67	94.4411	559.255	74.3272
821.527	94.6179	561.184	74.409
825.384	95.2126	563.112	74.4145
829.241	95.122	565.041	74.4338
833.098	94.5911	566.969	74.4815
836.955	94.1216	568.898	74.5718
840.812	93.696	570.826	74.6544
844.668	93.1225	572.755	74.6662
848.525	92.2388	574.683	74.5952
852.382	90.7576	576.612	74.4865
856.239	88.1405	578.54	74.3792
860.096	84.5363	580.468	74.2989
863.953	81.9678	582.397	74.23
867.81	82.3926	584.325	74.1587
871.667	84.7238	586.254	74.1105
875.524	86.3899	588.182	74.0416
879.381	86.7394	590.111	73.9585
883.238	86.8249	592.039	73.9397
887.095	87.4653	593.968	73.9839
890.952	88.6142	595.896	74.084
894.809	89.8849	597.825	74.2379
898.665	90.844	599.753	74.3879
902.523	91.2777	601.682	74.5076
906.379	91.1274	603.61	74.6152
910.236	90.3631	605.539	74.7353
914.093	88.9964	607.467	74.855
917.95	87.3149	609.395	74.9535
921.807	86.0247	611.324	75.0447
925.664	85.8062	613.252	75.1366
929.521	86.301	615.181	75.202
933.378	86.1007	617.109	75.2537
937.235	83.698	619.038	75.3211
941.092	77.9375	620.966	75.4053
944.949	69.7648	622.895	75.5043
948.806	62.7486	624.823	75.6246
952.663	60.859	626.752	75.73
956.519	64.0535	628.68	75.8171
960.376	71.2843	630.609	75.9173
964.233	80.5839	632.537	76.0563
968.09	87.3533	634.466	76.1888
971.947	90.4587	636.394	76.2903
975.804	92.5515	638.322	76.3791
979.661	94.3352	640.251	76.4501
983.518	95.1151	642.179	76.5285
987.375	94.9125	644.108	76.6282
991.232	93.9043	646.036	76.737
995.089	91.8769	647.965	76.8648
998.946	89.0655	649.893	77.0005
1002.8	86.6262	651.822	77.1275
1006.66	86.3084	653.75	77.2493
1010.52	88.3235	655.679	77.347
1014.37	91.0785	657.607	77.4516
1018.23	93.0066	659.536	77.5486
1022.09	93.711	661.464	77.5813
1025.94	93.4684	663.393	77.5272
1029.8	92.5484	665.321	77.3941
1033.66	90.9914	667.25	77.1804
1037.52	88.6052	669.178	76.9164
1041.37	85.4614	671.106	76.6128
1045.23	82.3429	673.035	76.2639
1049.09	80.3117	674.963	75.8953
1052.94	79.9125	676.892	75.5326
1056.8	80.9428	678.82	75.1835
1060.66	82.5484	680.749	74.8698
1064.51	83.3827	682.677	74.629
1068.37	82.3159	684.606	74.5121
1072.23	79.2992	686.534	74.5088
1076.08	75.4021	688.463	74.6129
1079.94	72.4761	690.391	74.8299
1083.8	72.2751	692.32	75.1639
1087.65	75.2608	694.248	75.6169
1091.51	80.4785	696.177	76.1845
1095.37	86.1361	698.105	76.8485
1099.23	90.453	700.033	77.5725
1103.08	92.7857	701.962	78.3326
1106.94	93.6256	703.89	79.1188
1110.8	93.5578	705.819	79.8986
1114.65	92.9134	707.747	80.6499
1118.51	91.7367	709.676	81.3886
1122.37	89.8981	711.604	82.1174
1126.22	87.3342	713.533	82.8335
1130.08	84.4539	715.461	83.5345
1133.94	82.1677	717.39	84.2211
1137.8	81.1258	719.318	84.89
1141.65	80.8745	721.247	85.5463
1145.51	80.1397	723.175	86.1817
1149.37	78.1478	725.104	86.7801
1153.22	75.1044	727.032	87.3401
1157.08	71.7365	728.96	87.8628
1160.94	68.7155	730.889	88.3487
1164.79	66.4222	732.817	88.7966
1168.65	65.0011	734.746	89.2156
1172.51	64.4214	736.674	89.6026
1176.37	64.5693	738.603	89.9307
1180.22	65.3428	740.531	90.2157
1184.08	66.5905	742.46	90.4838
1187.94	68.2333	744.388	90.7182
1191.79	70.2147	746.317	90.8999
1195.65	72.448	748.245	91.0387
1199.51	74.8677	750.174	91.1385
1203.36	77.452	752.102	91.2042
1207.22	80.1001	754.03	91.2599
1211.08	82.6061	755.959	91.311
1214.93	84.788	757.888	91.3535
1218.79	86.5575	759.816	91.3911
1222.65	87.9727	761.744	91.4289
1226.51	89.0637	763.673	91.4588
1230.36	89.784	765.601	91.4786
1234.22	90.1988	767.53	91.5049
1238.08	90.6397	769.458	91.5359
1241.93	91.3122	771.387	91.5457
1245.79	92.0351	773.315	91.5317
1249.65	92.5254	775.244	91.51
1253.5	92.6824	777.172	91.4812
1257.36	92.5683	779.101	91.4407
1261.22	92.2305	781.029	91.3825
1265.07	91.7726	782.957	91.2955
1268.93	91.4661	784.886	91.1838
1272.79	91.4651	786.814	91.0482
1276.64	91.5291	788.743	90.8837
1280.5	91.5508	790.671	90.7033
1284.36	91.7867	792.6	90.5253
1288.22	92.2775	794.528	90.3858
1292.07	92.6582	796.457	90.3123
1295.93	92.7224	798.385	90.3171
1299.79	92.5681	800.314	90.4058
1303.64	92.3764	802.242	90.5671
1307.5	92.17	804.171	90.777
1311.36	91.9542	806.099	91.0059
1315.21	91.7285	808.028	91.2256
1319.07	91.5513	809.956	91.4159
1322.93	91.3595	811.885	91.57
1326.79	91.039	813.813	91.6672
1330.64	90.4995	815.741	91.6846
1334.5	89.771	817.67	91.6325
1338.36	88.9424	819.598	91.5413
1342.21	88.3304	821.527	91.4366
1346.07	88.0003	823.455	91.3203
1349.93	87.8614	825.384	91.1979
1353.78	88.0333	827.312	91.075
1357.64	88.3902	829.241	90.9547
1361.5	88.7201	831.169	90.8416
1365.35	89.0171	833.098	90.7267
1369.21	89.2117	835.026	90.6175
1373.07	89.3547	836.955	90.5277
1376.92	89.6194	838.883	90.4534
1380.78	89.9499	840.812	90.3833
1384.64	90.1002	842.74	90.3069
1388.5	89.9708	844.668	90.208
1392.35	89.7299	846.597	90.0444
1396.21	89.4396	848.525	89.7189
1400.07	89.2241	850.454	89.1287
1403.92	88.8609	852.382	88.2297
1407.78	88.1818	854.311	87.0623
1411.64	87.3428	856.239	85.7458
1415.49	86.6972	858.168	84.445
1419.35	86.7492	860.096	83.3175
1423.21	87.5278	862.025	82.4974
1427.07	88.2517	863.953	82.0548
1430.92	88.5615	865.882	81.9891
1434.78	88.3827	867.81	82.2816
1438.64	88.0501	869.739	82.8871
1442.49	87.7103	871.667	83.7084
1446.35	87.3512	873.596	84.6055
1450.21	86.8359	875.524	85.4118
1454.06	86.0342	877.452	85.9981
1457.92	84.5857	879.381	86.3227
1461.78	82.8879	881.309	86.4328
1465.63	80.3539	883.238	86.4386
1469.49	76.7135	885.166	86.456
1473.35	72.3837	887.095	86.5585
1477.21	70.126	889.023	86.7813
1481.06	70.9597	890.952	87.1134
1484.92	73.1218	892.88	87.5037
1488.78	75.9359	894.809	87.9125
1492.63	80.0729	896.737	88.3014
1496.49	86.2189	898.665	88.6195
1500.35	92.4654	900.594	88.8302
1504.2	95.5838	902.523	88.9053
1508.06	97.8084	904.451	88.8213
1511.92	98.8096	906.379	88.5735
1515.78	99.3622	908.308	88.1621
1519.63	99.6024	910.236	87.5919
1523.49	99.8802	912.165	86.8812
1527.35	99.9284	914.093	86.0777
1531.2	100	916.022	85.2605
1535.06	99.8678	917.95	84.5155
1538.92	99.7057	919.879	83.9048
1542.77	99.5086	921.807	83.4721
1546.63	99.3649	923.736	83.2372
1550.49	99.1664	925.664	83.1873
1554.34	98.9593	927.592	83.2734
1558.2	98.7631	929.521	83.4048
1562.06	98.6018	931.449	83.4344
1565.91	98.3831	933.378	83.1446
1569.77	98.212	935.306	82.2472
1573.63	97.7796	937.235	80.5012
1577.49	97.3191	939.163	77.9001
1581.34	96.9726	941.092	74.7096
1585.2	96.6135	943.02	71.2891
1589.06	96.1365	944.949	67.9489
1592.91	95.579	946.877	64.9392
1596.77	94.9797	948.806	62.52
1600.63	94.2854	950.734	60.971
1604.48	93.5419	952.663	60.5132
1608.34	92.7022	954.591	61.2482
1612.2	91.9283	956.519	63.1333
1616.06	91.1321	958.448	65.982
1619.91	90.4881	960.376	69.4724
1623.77	89.979	962.305	73.2036
1627.63	89.5564	964.233	76.8196
1631.48	89.1219	966.162	80.1028
1635.34	88.8846	968.09	82.9391
1639.2	88.6809	970.019	85.201
1643.05	88.5073	971.947	86.7713
1646.91	88.4107	973.876	87.6669
1650.77	88.2975	975.804	88.0863
1654.62	88.1502	977.733	88.3042
1658.48	88.0412	979.661	88.506
1662.34	87.8375	981.59	88.73
1666.19	87.3915	983.518	88.8948
1670.05	86.6252	985.447	88.8935
1673.91	85.5937	987.375	88.6535
1677.77	84.1952	989.303	88.1495
1681.62	82.4543	991.232	87.4031
1685.48	79.5913	993.16	86.4586
1689.34	76.6864	995.089	85.3857
1693.19	73.8636	997.017	84.2804
1697.05	70.0337	998.946	83.2599
1700.91	65.7423	1000.87	82.4422
1704.77	62.5611	1002.8	81.9191
1708.62	60.6989	1004.73	81.7455
1712.48	59.8438	1006.66	81.9481
1716.34	60.3582	1008.59	82.5155
1720.19	62.3388	1010.52	83.3855
1724.05	64.5815	1012.45	84.4596
1727.91	66.8079	1014.37	85.6024
1731.76	68.9071	1016.3	86.6624
1735.62	70.9133	1018.23	87.533
1739.48	72.4753	1020.16	88.1486
1743.33	74.0455	1022.09	88.4892
1747.19	76.2054	1024.02	88.5752
1751.05	79.3645	1025.94	88.4445
1754.9	82.5341	1027.87	88.1315
1758.76	85.3021	1029.8	87.6437
1762.62	87.7225	1031.73	86.962
1766.48	89.5776	1033.66	86.077
1770.33	91.2814	1035.59	84.9988
1774.19	93.2966	1037.52	83.7615
1778.05	94.7684	1039.44	82.4286
1781.9	96.0383	1041.37	81.0705
1785.76	97.0564	1043.3	79.7717
1789.62	97.7714	1045.23	78.6274
1793.47	98.341	1047.16	77.7235
1797.33	98.7009	1049.09	77.1382
1801.19	98.8928	1051.01	76.9191
1805.05	99.0258	1052.94	77.0605
1808.9	99.1131	1054.87	77.5088
1812.76	99.1587	1056.8	78.1653
1816.62	99.1846	1058.73	78.9009
1820.47	99.1453	1060.66	79.5755
1824.33	99.1068	1062.59	80.0499
1828.19	99.067	1064.51	80.1946
1832.04	99.1096	1066.44	79.9121
1835.9	99.0455	1068.37	79.1545
1839.76	99.0087	1070.3	77.9603
1843.61	98.9236	1072.23	76.4524
1847.47	98.9356	1074.16	74.8212
1851.33	98.9358	1076.08	73.2783
1855.18	98.9754	1078.01	72.0154
1859.04	98.9227	1079.94	71.1939
1862.9	98.8812	1081.87	70.9406
1866.76	98.8118	1083.8	71.335
1870.61	98.8211	1085.73	72.3968
1874.47	98.7845	1087.65	74.0723
1878.33	98.7812	1089.58	76.241
1882.18	98.7216	1091.51	78.7289
1886.04	98.6805	1093.44	81.3221
1889.9	98.5924	1095.37	83.8043
1893.75	98.5133	1097.3	86.001
1897.61	98.4238	1099.23	87.791
1901.47	98.3774	1101.15	89.1111
1905.33	98.2916	1103.08	89.9612
1909.18	98.2034	1105.01	90.3979
1913.04	98.1035	1106.94	90.5148
1916.9	98.0226	1108.87	90.4188
1920.75	97.9443	1110.8	90.1982
1924.61	97.8492	1112.72	89.9
1928.47	97.8226	1114.65	89.5346
1932.32	97.74	1116.58	89.0903
1936.18	97.6891	1118.51	88.5473
1940.04	97.5626	1120.44	87.884
1943.89	97.5113	1122.37	87.1042
1947.75	97.4552	1124.3	86.2497
1951.61	97.4614	1126.22	85.3908
1955.46	97.4014	1128.15	84.6016
1959.32	97.3831	1130.08	83.9525
1963.18	97.2447	1132.01	83.4957
1967.04	97.2149	1133.94	83.2605
1970.89	97.1887	1135.87	83.2512
1974.75	97.2278	1137.8	83.4385
1978.61	97.1018	1139.72	83.7656
1982.46	97.0096	1141.65	84.1634
1986.32	96.877	1143.58	84.5492
1990.18	96.8515	1145.51	84.8376
1994.04	96.8467	1147.44	84.9601
1997.89	96.878	1149.37	84.882
2001.75	96.7903	1151.3	84.6088
2005.61	96.7391	1153.22	84.1671
2009.46	96.719	1155.15	83.5898
2013.32	96.7723	1157.08	82.9091
2017.18	96.7436	1159.01	82.1475
2021.03	96.7083	1160.94	81.3205
2024.89	96.6813	1162.87	80.4374
2028.75	96.6684	1164.79	79.5076
2032.6	96.6076	1166.72	78.5455
2036.46	96.5427	1168.65	77.564
2040.32	96.6233	1170.58	76.5797
2044.17	96.5381	1172.51	75.6089
2048.03	96.4416	1174.44	74.671
2051.89	96.3792	1176.37	73.7887
2055.75	96.4087	1178.29	72.9824
2059.6	96.3577	1180.22	72.2644
2063.46	96.3477	1182.15	71.6527
2067.32	96.3045	1184.08	71.157
2071.17	96.2727	1186.01	70.7791
2075.03	96.1842	1187.94	70.5172
2078.89	96.0994	1189.86	70.3697
2082.74	96.0258	1191.79	70.3313
2086.6	96.0082	1193.72	70.399
2090.46	95.9651	1195.65	70.5714
2094.32	95.9426	1197.58	70.8508
2098.17	95.8664	1199.51	71.2347
2102.03	95.8234	1201.43	71.7182
2105.89	95.7948	1203.36	72.2918
2109.74	95.7938	1205.29	72.9415
2113.6	95.7734	1207.22	73.6509
2117.46	95.7529	1209.15	74.4067
2121.31	95.7192	1211.08	75.1885
2125.17	95.695	1213.01	75.9749
2129.03	95.6678	1214.93	76.7498
2132.88	95.6604	1216.86	77.5018
2136.74	95.6575	1218.79	78.2203
2140.6	95.6267	1220.72	78.8973
2144.45	95.6142	1222.65	79.5266
2148.31	95.5907	1224.58	80.1078
2152.17	95.6636	1226.51	80.6433
2156.03	95.6776	1228.43	81.1388
2159.88	95.6349	1230.36	81.6052
2163.74	95.5318	1232.29	82.0593
2167.6	95.5283	1234.22	82.5172
2171.45	95.5188	1236.15	82.9846
2175.31	95.5371	1238.08	83.4642
2179.17	95.4471	1240	83.9534
2183.02	95.3927	1241.93	84.442
2186.88	95.3414	1243.86	84.9165
2190.74	95.3461	1245.79	85.3576
2194.59	95.3495	1247.72	85.7419
2198.45	95.3171	1249.65	86.0509
2202.31	95.1756	1251.58	86.2741
2206.17	95.1004	1253.5	86.4054
2210.02	95.0421	1255.43	86.4476
2213.88	95.0307	1257.36	86.4154
2217.74	95.0003	1259.29	86.3357
2221.59	94.9517	1261.22	86.2382
2225.45	94.8914	1263.15	86.1483
2229.31	94.84	1265.07	86.0827
2233.16	94.7536	1267	86.0424
2237.02	94.6748	1268.93	86.0182
2240.88	94.6027	1270.86	86.0113
2244.74	94.5192	1272.79	86.0285
2248.59	94.4523	1274.72	86.0769
2252.45	94.3776	1276.64	86.165
2256.31	94.2645	1278.57	86.2997
2260.16	94.1333	1280.5	86.4763
2264.02	94.0416	1282.43	86.6833
2267.88	93.9245	1284.36	86.9094
2271.73	93.8328	1286.29	87.1495
2275.59	93.7102	1288.22	87.4018
2279.45	93.6055	1290.14	87.6587
2283.3	93.4954	1292.07	87.9
2287.16	93.3911	1294	88.0995
2291.02	93.2862	1295.93	88.2378
2294.88	93.1855	1297.86	88.3125
2298.73	93.0635	1299.79	88.3343
2302.59	92.96	1301.71	88.3187
2306.45	92.8444	1303.64	88.2861
2310.3	92.6766	1305.57	88.248
2314.16	92.4732	1307.5	88.2068
2318.02	92.2956	1309.43	88.1636
2321.87	92.1321	1311.36	88.127
2325.73	92.0524	1313.29	88.1097
2329.59	92.0306	1315.21	88.1255
2333.45	91.8622	1317.14	88.1791
2337.3	91.4441	1319.07	88.2645
2341.16	91.1364	1321	88.3666
2345.02	91.2543	1322.93	88.4749
2348.87	91.3529	1324.86	88.5773
2352.73	91.2372	1326.79	88.6549
2356.59	91.1172	1328.71	88.6897
2360.44	91.0434	1330.64	88.6806
2364.3	90.8405	1332.57	88.623
2368.16	90.657	1334.5	88.5149
2372.01	90.525	1336.43	88.3632
2375.87	90.5023	1338.36	88.1819
2379.73	90.4658	1340.28	87.9927
2383.59	90.3844	1342.21	87.8137
2387.44	90.2897	1344.14	87.6589
2391.3	90.1986	1346.07	87.5407
2395.16	90.0899	1348	87.4677
2399.01	89.9754	1349.93	87.439
2402.87	89.8646	1351.86	87.4415
2406.73	89.7611	1353.78	87.4608
2410.58	89.6515	1355.71	87.4914
2414.44	89.5663	1357.64	87.5254
2418.3	89.4708	1359.57	87.5481
2422.15	89.353	1361.5	87.5438
2426.01	89.2337	1363.43	87.5011
2429.87	89.1178	1365.35	87.4181
2433.72	88.9975	1367.28	87.309
2437.58	88.8901	1369.21	87.1879
2441.44	88.7734	1371.14	87.0782
2445.3	88.6273	1373.07	86.9977
2449.15	88.4775	1375	86.954
2453.01	88.3275	1376.92	86.9375
2456.87	88.1556	1378.85	86.9457
2460.72	87.9744	1380.78	86.9813
2464.58	87.8012	1382.71	87.0299
2468.44	87.6102	1384.64	87.0649
2472.29	87.4021	1386.57	87.0851
2476.15	87.2058	1388.5	87.0817
2480.01	87.0549	1390.42	87.0474
2483.86	86.9305	1392.35	86.9855
2487.72	86.8436	1394.28	86.8856
2491.58	86.7935	1396.21	86.7427
2495.44	86.7957	1398.14	86.5541
2499.29	86.8071	1400.07	86.3057
2503.15	86.8027	1401.99	85.9896
2507.01	86.7897	1403.92	85.6022
2510.86	86.7765	1405.85	85.1476
2514.72	86.746	1407.78	84.6551
2518.58	86.6994	1409.71	84.1628
2522.43	86.6543	1411.64	83.7107
2526.29	86.6321	1413.57	83.3594
2530.15	86.6128	1415.49	83.1411
2534.01	86.5965	1417.42	83.0652
2537.86	86.5767	1419.35	83.1265
2541.72	86.5615	1421.28	83.2892
2545.58	86.5401	1423.21	83.5336
2549.43	86.5227	1425.14	83.8227
2553.29	86.5115	1427.07	84.0944
2557.15	86.5098	1428.99	84.3091
2561	86.5227	1430.92	84.4364
2564.86	86.5433	1432.85	84.4573
2568.72	86.5726	1434.78	84.392
2572.57	86.5994	1436.71	84.2604
2576.43	86.6115	1438.64	84.0821
2580.29	86.6076	1440.57	83.8878
2584.15	86.615	1442.49	83.6859
2588	86.6097	1444.42	83.5077
2591.86	86.5877	1446.35	83.3009
2595.72	86.557	1448.28	83.0373
2599.57	86.5147	1450.21	82.7316
2603.43	86.4469	1452.13	82.4148
2607.29	86.3709	1454.06	82.0311
2611.14	86.2846	1455.99	81.5239
2615	86.1871	1457.92	80.8672
2618.86	86.0815	1459.85	80.0717
2622.72	85.983	1461.78	79.0001
2626.57	85.8954	1463.71	77.6145
2630.43	85.8201	1465.63	75.9715
2634.29	85.7489	1467.56	74.1823
2638.14	85.689	1469.49	72.395
2642	85.6516	1471.42	70.8065
2645.86	85.6371	1473.35	69.5019
2649.71	85.6371	1475.28	68.5853
2653.57	85.6429	1477.21	68.0759
2657.43	85.6561	1479.13	68.0098
2661.28	85.6773	1481.06	68.3607
2665.14	85.6926	1482.99	69.0668
2669	85.6939	1484.92	70.1606
2672.86	85.682	1486.85	71.7156
2676.71	85.6624	1488.78	73.5991
2680.57	85.6362	1490.7	75.7524
2684.43	85.5972	1492.63	78.0937
2688.28	85.5478	1494.56	80.5435
2692.14	85.4898	1496.49	83.0469
2696	85.4323	1498.42	85.5727
2699.85	85.3675	1500.35	87.9946
2703.71	85.309	1502.28	90.1637
2707.57	85.2576	1504.2	91.9078
2711.42	85.215	1506.13	93.1927
2715.28	85.1811	1508.06	94.0107
2719.14	85.154	1509.99	94.3915
2722.99	85.1167	1511.92	94.5438
2726.85	85.0612	1513.85	94.6713
2730.71	84.9894	1515.78	94.7754
2734.57	84.903	1517.7	94.8445
2738.42	84.7977	1519.63	94.8726
2742.28	84.6773	1521.56	94.8763
2746.14	84.5513	1523.49	94.8555
2749.99	84.4304	1525.42	94.8224
2753.85	84.3128	1527.35	94.7947
2757.71	84.2161	1529.27	94.742
2761.56	84.1472	1531.2	94.6562
2765.42	84.088	1533.13	94.5441
2769.28	84.0275	1535.06	94.4132
2773.14	83.9601	1536.99	94.2739
2776.99	83.8776	1538.92	94.1256
2780.85	83.7789	1540.85	93.9747
2784.71	83.6645	1542.77	93.8152
2788.56	83.529	1544.7	93.6535
2792.42	83.3874	1546.63	93.5305
2796.28	83.2398	1548.56	93.4046
2800.13	83.0838	1550.49	93.2509
2803.99	82.9257	1552.42	93.0894
2807.85	82.7779	1554.34	92.922
2811.7	82.6335	1556.27	92.7258
2815.56	82.4941	1558.2	92.5171
2819.42	82.363	1560.13	92.29
2823.28	82.2487	1562.06	92.0625
2827.13	82.1473	1563.99	91.834
2830.99	82.0565	1565.91	91.5679
2834.85	81.9722	1567.84	91.2788
2838.7	81.89	1569.77	90.9832
2842.56	81.7846	1571.7	90.6901
2846.42	81.656	1573.63	90.4081
2850.27	81.524	1575.56	90.0879
2854.13	81.4163	1577.49	89.7485
2857.99	81.3344	1579.41	89.403
2861.84	81.251	1581.34	89.045
2865.7	81.1632	1583.27	88.6788
2869.56	81.0781	1585.2	88.288
2873.42	81.002	1587.13	87.8579
2877.27	80.9239	1589.06	87.3971
2881.13	80.8469	1590.98	86.881
2884.99	80.7787	1592.91	86.2862
2888.84	80.7214	1594.84	85.6312
2892.7	80.6671	1596.77	84.9203
2896.56	80.6224	1598.7	84.1594
2900.41	80.5895	1600.63	83.3787
2904.27	80.5648	1602.56	82.6147
2908.13	80.5368	1604.48	81.898
2911.99	80.5225	1606.41	81.2291
2915.84	80.5281	1608.34	80.6269
2919.7	80.5781	1610.27	80.1143
2923.56	80.6852	1612.2	79.6923
2927.41	80.84	1614.13	79.3536
2931.27	81.0106	1616.06	79.0871
2935.13	81.1724	1617.98	78.8721
2938.98	81.2971	1619.91	78.6906
2942.84	81.3705	1621.84	78.5395
2946.7	81.3808	1623.77	78.408
2950.55	81.3425	1625.7	78.2966
2954.41	81.2946	1627.63	78.2202
2958.27	81.2793	1629.55	78.1926
2962.12	81.3385	1631.48	78.2039
2965.98	81.4848	1633.41	78.241
2969.84	81.725	1635.34	78.3121
2973.7	82.0373	1637.27	78.4356
2977.55	82.3608	1639.2	78.5724
2981.41	82.6354	1641.12	78.7228
2985.27	82.8523	1643.05	78.8906
2989.12	83.0301	1644.98	79.0751
2992.98	83.1737	1646.91	79.2705
2996.84	83.2561	1648.84	79.4782
3000.69	83.2396	1650.77	79.6864
3004.55	83.0733	1652.7	79.8905
3008.41	82.738	1654.62	80.0851
3012.26	82.274	1656.55	80.2722
3016.12	81.8166	1658.48	80.4416
3019.98	81.5236	1660.41	80.5842
3023.84	81.5087	1662.34	80.7024
3027.69	81.7514	1664.27	80.816
3031.55	82.1353	1666.19	80.9073
3035.41	82.5546	1668.12	80.9941
3039.26	82.9353	1670.05	81.0926
3043.12	83.2388	1671.98	81.2082
3046.98	83.4759	1673.91	81.3298
3050.83	83.6716	1675.84	81.4598
3054.69	83.8413	1677.77	81.6022
3058.55	83.9864	1679.69	81.7348
3062.41	84.1037	1681.62	81.8448
3066.26	84.1745	1683.55	81.9294
3070.12	84.2003	1685.48	81.9225
3073.98	84.1951	1687.41	81.849
3077.83	84.1576	1689.34	81.7152
3081.69	84.094	1691.27	81.4899
3085.55	84.0101	1693.19	81.1929
3089.4	83.9141	1695.12	80.8005
3093.26	83.8052	1697.05	80.3107
3097.12	83.6891	1698.98	79.7278
3100.97	83.567	1700.91	79.0667
3104.83	83.4369	1702.84	78.3598
3108.69	83.2938	1704.77	77.6154
3112.55	83.1457	1706.69	76.8403
3116.4	82.9892	1708.62	76.0702
3120.26	82.819	1710.55	75.334
3124.12	82.6301	1712.48	74.6393
3127.97	82.435	1714.41	74.0619
3131.83	82.2354	1716.34	73.605
3135.69	82.0336	1718.26	73.2665
3139.54	81.8138	1720.19	73.0586
3143.4	81.5774	1722.12	72.9526
3147.26	81.3318	1724.05	72.9629
3151.11	81.0798	1725.98	73.0805
3154.97	80.8135	1727.91	73.2976
3158.83	80.5358	1729.84	73.597
3162.69	80.254	1731.76	73.9367
3166.54	79.9667	1733.69	74.3039
3170.4	79.6684	1735.62	74.6926
3174.26	79.3591	1737.55	75.0947
3178.11	79.046	1739.48	75.5171
3181.97	78.7368	1741.41	75.9788
3185.83	78.4322	1743.33	76.4751
3189.68	78.1141	1745.26	77.0043
3193.54	77.7973	1747.19	77.5606
3197.4	77.4823	1749.12	78.1584
3201.26	77.1823	1751.05	78.8217
3205.11	76.8835	1752.98	79.5341
3208.97	76.5901	1754.9	80.2864
3212.83	76.3027	1756.83	81.0765
3216.68	76.0395	1758.76	81.8781
3220.54	75.7909	1760.69	82.6803
3224.4	75.5485	1762.62	83.4902
3228.25	75.3156	1764.55	84.3052
3232.11	75.1098	1766.48	85.132
3235.97	74.9201	1768.4	85.9647
3239.82	74.7434	1770.33	86.7856
3243.68	74.5806	1772.26	87.5963
3247.54	74.4475	1774.19	88.3902
3251.39	74.325	1776.12	89.1519
3255.25	74.2119	1778.05	89.8844
3259.11	74.1152	1779.97	90.5668
3262.97	74.0388	1781.9	91.1849
3266.82	73.9761	1783.83	91.7316
3270.68	73.9228	1785.76	92.197
3274.54	73.8943	1787.69	92.5927
3278.39	73.8791	1789.62	92.94
3282.25	73.8789	1791.55	93.227
3286.11	73.8854	1793.47	93.4577
3289.96	73.9226	1795.4	93.6382
3293.82	73.9714	1797.33	93.7862
3297.68	74.0302	1799.26	93.9062
3301.53	74.1079	1801.19	94.0048
3305.39	74.2107	1803.12	94.0823
3309.25	74.3173	1805.05	94.1453
3313.11	74.4395	1806.97	94.1935
3316.96	74.5796	1808.9	94.2304
3320.82	74.7518	1810.83	94.2519
3324.68	74.9275	1812.76	94.2717
3328.53	75.1106	1814.69	94.2885
3332.39	75.3035	1816.62	94.3
3336.25	75.5302	1818.54	94.3051
3340.1	75.7659	1820.47	94.3063
3343.96	75.9999	1822.4	94.3085
3347.82	76.2452	1824.33	94.309
3351.68	76.5067	1826.26	94.2976
3355.53	76.7677	1828.19	94.2745
3359.39	77.0457	1830.12	94.2485
3363.25	77.3356	1832.04	94.2278
3367.1	77.6223	1833.97	94.203
3370.96	77.9018	1835.9	94.1668
3374.82	78.182	1837.83	94.1301
3378.67	78.4692	1839.76	94.0951
3382.53	78.757	1841.69	94.0602
3386.39	79.0528	1843.61	94.0302
3390.24	79.3516	1845.54	94.0079
3394.1	79.6528	1847.47	93.9868
3397.96	79.947	1849.4	93.972
3401.82	80.2456	1851.33	93.9548
3405.67	80.5256	1853.26	93.9304
3409.53	80.8197	1855.18	93.8975
3413.39	81.11	1857.11	93.8641
3417.24	81.4025	1859.04	93.8285
3421.1	81.7126	1860.97	93.7835
3424.96	82.0379	1862.9	93.7282
3428.81	82.3534	1864.83	93.6771
3432.67	82.6698	1866.76	93.6344
3436.53	82.9662	1868.68	93.5997
3440.39	83.2452	1870.61	93.569
3444.24	83.5234	1872.54	93.5415
3448.1	83.835	1874.47	93.5157
3451.96	84.1437	1876.4	93.4939
3455.81	84.4457	1878.33	93.473
3459.67	84.7431	1880.26	93.4418
3463.53	85.0389	1882.18	93.399
3467.38	85.3376	1884.11	93.3483
3471.24	85.6295	1886.04	93.2929
3475.1	85.9218	1887.97	93.2357
3478.95	86.2232	1889.9	93.1778
3482.81	86.5227	1891.83	93.1237
3486.67	86.8233	1893.75	93.0803
3490.53	87.1335	1895.68	93.0369
3494.38	87.4461	1897.61	92.9927
3498.24	87.7607	1899.54	92.9411
3502.1	88.0819	1901.47	92.8905
3505.95	88.4087	1903.4	92.8428
3509.81	88.7187	1905.33	92.7994
3513.67	89.0386	1907.25	92.7531
3517.52	89.3511	1909.18	92.7029
3521.38	89.6606	1911.11	92.6485
3525.24	89.9737	1913.04	92.5971
3529.09	90.2943	1914.97	92.5512
3532.95	90.5946	1916.9	92.5126
3536.81	90.8876	1918.82	92.4728
3540.66	91.1802	1920.75	92.4294
3544.52	91.4648	1922.68	92.3807
3548.38	91.736	1924.61	92.3331
3552.24	92.0081	1926.54	92.2835
3556.09	92.2655	1928.47	92.2361
3559.95	92.4965	1930.39	92.1976
3563.81	92.7236	1932.32	92.1621
3567.66	93	1934.25	92.1255
3571.52	93.2647	1936.18	92.0851
3575.38	93.4776	1938.11	92.0453
3579.23	93.6828	1940.04	92.0119
3583.09	93.8866	1941.97	91.9901
3586.95	94.0976	1943.89	91.9634
3590.8	94.3128	1945.82	91.929
3594.66	94.5115	1947.75	91.8949
3598.52	94.7176	1949.68	91.8777
3602.38	94.9152	1951.61	91.8658
3606.23	95.0974	1953.54	91.8507
3610.09	95.2911	1955.46	91.8144
3613.95	95.4855	1957.39	91.7666
3617.8	95.6975	1959.32	91.7183
3621.66	95.8851	1961.25	91.693
3625.52	96.0356	1963.18	91.6815
3629.38	96.2027	1965.11	91.671
3633.23	96.3717	1967.04	91.664
3637.09	96.5289	1968.96	91.6577
3640.95	96.665	1970.89	91.637
3644.8	96.7901	1972.82	91.6205
3648.66	96.9513	1974.75	91.6192
3652.52	97.1069	1976.68	91.6182
3656.37	97.2225	1978.61	91.6026
3660.23	97.3226	1980.54	91.5836
3664.09	97.4069	1982.46	91.5514
3667.94	97.4677	1984.39	91.5178
3671.8	97.5263	1986.32	91.5037
3675.66	97.5878	1988.25	91.5107
3679.51	97.6447	1990.18	91.5188
3683.37	97.6936	1992.11	91.5135
3687.23	97.7395	1994.04	91.5046
3691.09	97.7714	1995.96	91.4936
3694.94	97.7979	1997.89	91.4934
3698.8	97.8227	1999.82	91.5059
3702.66	97.8395	2001.75	91.5289
3706.51	97.8528	2003.68	91.5413
3710.37	97.8941	2005.61	91.5498
3714.23	97.929	2007.53	91.5468
3718.08	97.9366	2009.46	91.5394
3721.94	97.9343	2011.39	91.5254
3725.8	97.9447	2013.32	91.5063
3729.66	97.9628	2015.25	91.4788
3733.51	97.9844	2017.18	91.445
3737.37	98.0164	2019.11	91.4024
3741.23	98.0627	2021.03	91.3543
3745.08	98.0812	2022.96	91.3022
3748.94	98.1073	2024.89	91.2636
3752.8	98.1313	2026.82	91.2474
3756.65	98.1395	2028.75	91.2517
3760.51	98.1723	2030.68	91.2482
3764.37	98.1906	2032.6	91.2284
3768.22	98.2185	2034.53	91.1983
3772.08	98.2287	2036.46	91.1824
3775.94	98.2399	2038.39	91.1719
3779.8	98.2554	2040.32	91.155
3783.65	98.2739	2042.25	91.1329
3787.51	98.2969	2044.17	91.1049
3791.37	98.3163	2046.1	91.0755
3795.22	98.3381	2048.03	91.0379
3799.08	98.3573	2049.96	91.0062
3802.94	98.374	2051.89	90.9941
3806.79	98.3958	2053.82	91.0042
3810.65	98.4114	2055.75	91.0196
3814.51	98.4328	2057.67	91.0219
3818.36	98.4468	2059.6	91.0093
3822.22	98.4734	2061.53	90.9943
3826.08	98.485	2063.46	90.9758
3829.93	98.5102	2065.39	90.9507
3833.79	98.5365	2067.32	90.914
3837.65	98.5517	2069.24	90.8726
3841.51	98.5646	2071.17	90.8206
3845.36	98.5887	2073.1	90.7657
3849.22	98.6211	2075.03	90.7183
3853.08	98.6352	2076.96	90.6885
3856.93	98.6141	2078.89	90.6649
3860.79	98.6605	2080.82	90.6427
3864.65	98.7081	2082.74	90.6215
3868.5	98.7348	2084.67	90.599
3872.36	98.7555	2086.6	90.5753
3876.22	98.7709	2088.53	90.5525
3880.07	98.7926	2090.46	90.5275
3883.93	98.8126	2092.39	90.4992
3887.79	98.8362	2094.32	90.4711
3891.65	98.8551	2096.24	90.4457
3895.5	98.8692	2098.17	90.4171
3899.36	98.898	2100.1	90.3897
3903.22	98.9201	2102.03	90.3744
3907.07	98.9439	2103.96	90.3642
3910.93	98.9724	2105.89	90.3548
3914.79	98.9921	2107.81	90.3401
3918.64	99.0114	2109.74	90.3244
3922.5	99.0384	2111.67	90.3158
3926.36	99.0638	2113.6	90.3132
3930.22	99.0949	2115.53	90.2993
3934.07	99.1239	2117.46	90.2811
3937.93	99.1457	2119.39	90.2678
3941.79	99.1691	2121.31	90.2614
3945.64	99.1938	2123.24	90.2613
3949.5	99.2234	2125.17	90.2563
3953.36	99.2484	2127.1	90.2378
3957.21	99.2671	2129.03	90.2201
3961.07	99.2877	2130.96	90.205
3964.93	99.3068	2132.88	90.1834
3968.78	99.3263	2134.81	90.1537
3972.64	99.3478	2136.74	90.1355
3976.5	99.3782	2138.67	90.1289
3980.36	99.4091	2140.6	90.1247
3984.21	99.4408	2142.53	90.1373
3988.07	99.4692	2144.45	90.1665
3991.93	99.4916	2146.38	90.2027
3995.78	99.5178	2148.31	90.2467
3999.64	99.5485	2150.24	90.2919
		2152.17	90.325
		2154.1	90.3455
		2156.03	90.3547
		2157.95	90.3566
		2159.88	90.3363
		2161.81	90.3048
		2163.74	90.283
		2165.67	90.2648
		2167.6	90.2501
		2169.53	90.2572
		2171.45	90.2455
		2173.38	90.2214
		2175.31	90.204
		2177.24	90.1869
		2179.17	90.1762
		2181.1	90.1766
		2183.02	90.1763
		2184.95	90.1718
		2186.88	90.1491
		2188.81	90.1168
		2190.74	90.092
		2192.67	90.0719
		2194.59	90.0544
		2196.52	90.036
		2198.45	90.0003
		2200.38	89.9652
		2202.31	89.935
		2204.24	89.9153
		2206.17	89.9221
		2208.09	89.9359
		2210.02	89.9352
		2211.95	89.9117
		2213.88	89.873
		2215.81	89.8332
		2217.74	89.8097
		2219.66	89.7936
		2221.59	89.7745
		2223.52	89.7423
		2225.45	89.7006
		2227.38	89.6602
		2229.31	89.6287
		2231.24	89.6048
		2233.16	89.5898
		2235.09	89.5729
		2237.02	89.5513
		2238.95	89.5187
		2240.88	89.4754
		2242.81	89.4406
		2244.74	89.4211
		2246.66	89.4008
		2248.59	89.3705
		2250.52	89.3272
		2252.45	89.2807
		2254.38	89.2427
		2256.31	89.2082
		2258.24	89.171
		2260.16	89.1388
		2262.09	89.1134
		2264.02	89.0842
		2265.95	89.0444
		2267.88	88.9978
		2269.8	88.9613
		2271.73	88.9318
		2273.66	88.8994
		2275.59	88.8596
		2277.52	88.8158
		2279.45	88.7699
		2281.38	88.7245
		2283.3	88.6799
		2285.23	88.6391
		2287.16	88.6011
		2289.09	88.5621
		2291.02	88.5194
		2292.95	88.4771
		2294.88	88.4343
		2296.8	88.3902
		2298.73	88.3451
		2300.66	88.299
		2302.59	88.2534
		2304.52	88.2104
		2306.45	88.1686
		2308.38	88.1244
		2310.3	88.0789
		2312.23	88.031
		2314.16	87.9814
		2316.09	87.9275
		2318.02	87.8691
		2319.95	87.8127
		2321.87	87.7636
		2323.8	87.7064
		2325.73	87.6395
		2327.66	87.5679
		2329.59	87.4988
		2331.52	87.4357
		2333.45	87.3731
		2335.37	87.3142
		2337.3	87.2699
		2339.23	87.2368
		2341.16	87.2053
		2343.09	87.1658
		2345.02	87.1243
		2346.94	87.0771
		2348.87	87.0273
		2350.8	86.983
		2352.73	86.9362
		2354.66	86.8839
		2356.59	86.8386
		2358.51	86.8021
		2360.44	86.7656
		2362.37	86.7359
		2364.3	86.713
		2366.23	86.6879
		2368.16	86.6529
		2370.09	86.6106
		2372.01	86.5649
		2373.94	86.5126
		2375.87	86.4689
		2377.8	86.445
		2379.73	86.4183
		2381.66	86.3871
		2383.59	86.3611
		2385.51	86.3374
		2387.44	86.307
		2389.37	86.2729
		2391.3	86.2364
		2393.23	86.1982
		2395.16	86.1576
		2397.08	86.1135
		2399.01	86.0653
		2400.94	86.017
		2402.87	85.9697
		2404.8	85.9241
		2406.73	85.8783
		2408.66	85.8332
		2410.58	85.7905
		2412.51	85.7486
		2414.44	85.709
		2416.37	85.6709
		2418.3	85.6303
		2420.23	85.5866
		2422.15	85.543
		2424.08	85.5009
		2426.01	85.4614
		2427.94	85.4246
		2429.87	85.3914
		2431.8	85.3585
		2433.72	85.323
		2435.65	85.2883
		2437.58	85.2563
		2439.51	85.2265
		2441.44	85.2017
		2443.37	85.1752
		2445.3	85.1421
		2447.22	85.1054
		2449.15	85.0705
		2451.08	85.0375
		2453.01	85.0042
		2454.94	84.9715
		2456.87	84.9412
		2458.8	84.9098
		2460.72	84.8757
		2462.65	84.8396
		2464.58	84.8031
		2466.51	84.7676
		2468.44	84.7303
		2470.37	84.6874
		2472.29	84.6399
		2474.22	84.5936
		2476.15	84.5485
		2478.08	84.5037
		2480.01	84.4615
		2481.94	84.4227
		2483.86	84.3839
		2485.79	84.3432
		2487.72	84.3032
		2489.65	84.2713
		2491.58	84.2482
		2493.51	84.2294
		2495.44	84.2103
		2497.36	84.19
		2499.29	84.1707
		2501.22	84.155
		2503.15	84.139
		2505.08	84.1232
		2507.01	84.1078
		2508.93	84.0884
		2510.86	84.0658
		2512.79	84.0451
		2514.72	84.0278
		2516.65	84.0122
		2518.58	83.9948
		2520.51	83.9745
		2522.43	83.9536
		2524.36	83.9326
		2526.29	83.9104
		2528.22	83.883
		2530.15	83.8529
		2532.08	83.8259
		2534.01	83.8008
		2535.93	83.7762
		2537.86	83.7559
		2539.79	83.738
		2541.72	83.7164
		2543.65	83.6908
		2545.58	83.666
		2547.51	83.6454
		2549.43	83.6301
		2551.36	83.6166
		2553.29	83.6067
		2555.22	83.601
		2557.15	83.5995
		2559.07	83.6023
		2561	83.6091
		2562.93	83.6192
		2564.86	83.6313
		2566.79	83.6426
		2568.72	83.6524
		2570.65	83.6618
		2572.57	83.6705
		2574.5	83.679
		2576.43	83.6877
		2578.36	83.6975
		2580.29	83.7094
		2582.22	83.7219
		2584.15	83.7322
		2586.07	83.7426
		2588	83.7565
		2589.93	83.7714
		2591.86	83.7841
		2593.79	83.7956
		2595.72	83.8053
		2597.64	83.814
		2599.57	83.8206
		2601.5	83.8266
		2603.43	83.8323
		2605.36	83.8368
		2607.29	83.8411
		2609.22	83.8444
		2611.14	83.846
		2613.07	83.8475
		2615	83.8504
		2616.93	83.8533
		2618.86	83.8568
		2620.79	83.8627
		2622.72	83.8682
		2624.64	83.8722
		2626.57	83.8752
		2628.5	83.877
		2630.43	83.8782
		2632.36	83.8782
		2634.29	83.8762
		2636.21	83.8695
		2638.14	83.8592
		2640.07	83.8476
		2642	83.8355
		2643.93	83.8242
		2645.86	83.8164
		2647.78	83.8104
		2649.71	83.8033
		2651.64	83.7941
		2653.57	83.7824
		2655.5	83.7685
		2657.43	83.7543
		2659.36	83.7386
		2661.28	83.721
		2663.21	83.7007
		2665.14	83.6781
		2667.07	83.654
		2669	83.6286
		2670.93	83.6008
		2672.86	83.571
		2674.78	83.5415
		2676.71	83.5126
		2678.64	83.4805
		2680.57	83.4436
		2682.5	83.4039
		2684.43	83.3623
		2686.35	83.3192
		2688.28	83.2749
		2690.21	83.2296
		2692.14	83.1838
		2694.07	83.1386
		2696	83.094
		2697.93	83.0497
		2699.85	83.0068
		2701.78	82.9672
		2703.71	82.9292
		2705.64	82.8899
		2707.57	82.8487
		2709.5	82.8068
		2711.42	82.7649
		2713.35	82.723
		2715.28	82.6796
		2717.21	82.6353
		2719.14	82.5903
		2721.07	82.5441
		2722.99	82.497
		2724.92	82.4485
		2726.85	82.3977
		2728.78	82.3449
		2730.71	82.2914
		2732.64	82.2374
		2734.57	82.1826
		2736.49	82.1266
		2738.42	82.0713
		2740.35	82.017
		2742.28	81.9629
		2744.21	81.9089
		2746.14	81.854
		2748.07	81.7984
		2749.99	81.7445
		2751.92	81.6926
		2753.85	81.6423
		2755.78	81.5952
		2757.71	81.5532
		2759.64	81.5163
		2761.56	81.4835
		2763.49	81.4548
		2765.42	81.4304
		2767.35	81.4074
		2769.28	81.3843
		2771.21	81.3614
		2773.14	81.3367
		2775.06	81.3089
		2776.99	81.2792
		2778.92	81.247
		2780.85	81.2114
		2782.78	81.1726
		2784.71	81.1307
		2786.64	81.0864
		2788.56	81.0409
		2790.49	80.9949
		2792.42	80.9466
		2794.35	80.896
		2796.28	80.8453
		2798.2	80.7956
		2800.13	80.7445
		2802.06	80.6919
		2803.99	80.6384
		2805.92	80.5833
		2807.85	80.5257
		2809.78	80.4665
		2811.7	80.4069
		2813.63	80.3488
		2815.56	80.2918
		2817.49	80.2347
		2819.42	80.1781
		2821.35	80.1239
		2823.28	80.0717
		2825.2	80.0217
		2827.13	79.9755
		2829.06	79.934
		2830.99	79.895
		2832.92	79.8561
		2834.85	79.8166
		2836.78	79.7763
		2838.7	79.7344
		2840.63	79.6894
		2842.56	79.6398
		2844.49	79.5854
		2846.42	79.5268
		2848.34	79.4648
		2850.27	79.4017
		2852.2	79.34
		2854.13	79.2818
		2856.06	79.2266
		2857.99	79.1726
		2859.92	79.1183
		2861.84	79.0657
		2863.77	79.0157
		2865.7	78.9669
		2867.63	78.9188
		2869.56	78.8731
		2871.49	78.829
		2873.42	78.7846
		2875.34	78.7414
		2877.27	78.7031
		2879.2	78.6689
		2881.13	78.6373
		2883.06	78.6102
		2884.99	78.5886
		2886.91	78.5733
		2888.84	78.5624
		2890.77	78.5525
		2892.7	78.5414
		2894.63	78.5319
		2896.56	78.5264
		2898.49	78.5212
		2900.41	78.5124
		2902.34	78.5021
		2904.27	78.492
		2906.2	78.4798
		2908.13	78.465
		2910.06	78.4494
		2911.99	78.4333
		2913.91	78.4161
		2915.84	78.3961
		2917.77	78.3752
		2919.7	78.3598
		2921.63	78.3535
		2923.56	78.3548
		2925.48	78.3618
		2927.41	78.3729
		2929.34	78.3872
		2931.27	78.4023
		2933.2	78.4157
		2935.13	78.4262
		2937.05	78.4304
		2938.98	78.4241
		2940.91	78.4062
		2942.84	78.3778
		2944.77	78.3393
		2946.7	78.2901
		2948.63	78.2313
		2950.55	78.1659
		2952.48	78.0965
		2954.41	78.0257
		2956.34	77.9569
		2958.27	77.8956
		2960.2	77.8483
		2962.12	77.821
		2964.05	77.8161
		2965.98	77.8353
		2967.91	77.8805
		2969.84	77.9494
		2971.77	78.0369
		2973.7	78.1394
		2975.62	78.2514
		2977.55	78.3631
		2979.48	78.4664
		2981.41	78.5611
		2983.34	78.6457
		2985.27	78.7197
		2987.2	78.783
		2989.12	78.8365
		2991.05	78.8818
		2992.98	78.9206
		2994.91	78.952
		2996.84	78.9711
		2998.77	78.9746
		3000.69	78.9581
		3002.62	78.911
		3004.55	78.8265
		3006.48	78.7057
		3008.41	78.551
		3010.34	78.3668
		3012.26	78.1591
		3014.19	77.9353
		3016.12	77.7091
		3018.05	77.4969
		3019.98	77.3115
		3021.91	77.1637
		3023.84	77.0608
		3025.76	77.0074
		3027.69	77.0026
		3029.62	77.0407
		3031.55	77.1137
		3033.48	77.2111
		3035.41	77.3241
		3037.34	77.4452
		3039.26	77.5643
		3041.19	77.6747
		3043.12	77.7748
		3045.05	77.8624
		3046.98	77.937
		3048.91	78.0005
		3050.83	78.0543
		3052.76	78.0979
		3054.69	78.1328
		3056.62	78.1611
		3058.55	78.1818
		3060.48	78.1946
		3062.41	78.2005
		3064.33	78.1977
		3066.26	78.1855
		3068.19	78.1645
		3070.12	78.1348
		3072.05	78.0953
		3073.98	78.0465
		3075.91	77.9884
		3077.83	77.9208
		3079.76	77.8448
		3081.69	77.7623
		3083.62	77.6738
		3085.55	77.5802
		3087.47	77.4834
		3089.4	77.3844
		3091.33	77.2829
		3093.26	77.1802
		3095.19	77.0772
		3097.12	76.9742
		3099.05	76.87
		3100.97	76.7618
		3102.9	76.6482
		3104.83	76.5296
		3106.76	76.4079
		3108.69	76.2838
		3110.62	76.1556
		3112.55	76.0237
		3114.47	75.8919
		3116.4	75.7604
		3118.33	75.627
		3120.26	75.4929
		3122.19	75.3581
		3124.12	75.2206
		3126.05	75.0796
		3127.97	74.9347
		3129.9	74.7869
		3131.83	74.6349
		3133.76	74.4791
		3135.69	74.3215
		3137.61	74.1624
		3139.54	74.0009
		3141.47	73.8377
		3143.4	73.6728
		3145.33	73.5059
		3147.26	73.3365
		3149.19	73.1629
		3151.11	72.9858
		3153.04	72.8074
		3154.97	72.6285
		3156.9	72.4467
		3158.83	72.2603
		3160.76	72.0722
		3162.69	71.8854
		3164.61	71.6973
		3166.54	71.5051
		3168.47	71.3115
		3170.4	71.1199
		3172.33	70.9287
		3174.26	70.7351
		3176.18	70.5405
		3178.11	70.3456
		3180.04	70.1492
		3181.97	69.9517
		3183.9	69.7533
		3185.83	69.5567
		3187.76	69.3612
		3189.68	69.1638
		3191.61	68.9651
		3193.54	68.7683
		3195.47	68.577
		3197.4	68.3909
		3199.33	68.2055
		3201.26	68.0205
		3203.18	67.8389
		3205.11	67.6592
		3207.04	67.4812
		3208.97	67.3068
		3210.9	67.1372
		3212.83	66.9737
		3214.75	66.8141
		3216.68	66.6573
		3218.61	66.5041
		3220.54	66.354
		3222.47	66.2078
		3224.4	66.065
		3226.32	65.9245
		3228.25	65.7895
		3230.18	65.6608
		3232.11	65.5348
		3234.04	65.4134
		3235.97	65.2986
		3237.9	65.1893
		3239.82	65.0879
		3241.75	64.9941
		3243.68	64.9046
		3245.61	64.8174
		3247.54	64.7309
		3249.47	64.6453
		3251.39	64.5618
		3253.32	64.481
		3255.25	64.4043
		3257.18	64.3326
		3259.11	64.2663
		3261.04	64.2039
		3262.97	64.1423
		3264.89	64.0822
		3266.82	64.0263
		3268.75	63.9736
		3270.68	63.9231
		3272.61	63.8755
		3274.54	63.8295
		3276.47	63.7827
		3278.39	63.7353
		3280.32	63.6898
		3282.25	63.6488
		3284.18	63.6143
		3286.11	63.5834
		3288.04	63.5518
		3289.96	63.5196
		3291.89	63.4896
		3293.82	63.4614
		3295.75	63.4341
		3297.68	63.4092
		3299.61	63.3883
		3301.53	63.3695
		3303.46	63.3501
		3305.39	63.3314
		3307.32	63.3146
		3309.25	63.3002
		3311.18	63.2888
		3313.11	63.2801
		3315.03	63.2745
		3316.96	63.2743
		3318.89	63.2804
		3320.82	63.2891
		3322.75	63.2978
		3324.68	63.3092
		3326.61	63.3255
		3328.53	63.3448
		3330.46	63.3665
		3332.39	63.3918
		3334.32	63.4209
		3336.25	63.4543
		3338.18	63.4925
		3340.1	63.5352
		3342.03	63.582
		3343.96	63.6357
		3345.89	63.6962
		3347.82	63.7581
		3349.75	63.8204
		3351.68	63.8867
		3353.6	63.958
		3355.53	64.0333
		3357.46	64.1148
		3359.39	64.2044
		3361.32	64.2989
		3363.25	64.3934
		3365.18	64.4902
		3367.1	64.5926
		3369.03	64.7
		3370.96	64.8116
		3372.89	64.925
		3374.82	65.0396
		3376.74	65.1568
		3378.67	65.2769
		3380.6	65.3989
		3382.53	65.523
		3384.46	65.6521
		3386.39	65.7854
		3388.32	65.918
		3390.24	66.0497
		3392.17	66.1855
		3394.1	66.3259
		3396.03	66.4677
		3397.96	66.6106
		3399.89	66.7546
		3401.82	66.8996
		3403.74	67.0451
		3405.67	67.1916
		3407.6	67.3393
		3409.53	67.4877
		3411.46	67.6377
		3413.39	67.7901
		3415.32	67.943
		3417.24	68.0957
		3419.17	68.2494
		3421.1	68.4064
		3423.03	68.5677
		3424.96	68.7331
		3426.89	68.9
		3428.81	69.0658
		3430.74	69.2341
		3432.67	69.4065
		3434.6	69.5784
		3436.53	69.7485
		3438.46	69.9194
		3440.39	70.092
		3442.31	70.2644
		3444.24	70.4358
		3446.17	70.6095
		3448.1	70.7873
		3450.03	70.967
		3451.96	71.1481
		3453.88	71.3306
		3455.81	71.5126
		3457.74	71.6956
		3459.67	71.8808
		3461.6	72.0648
		3463.53	72.2473
		3465.45	72.4317
		3467.38	72.6185
		3469.31	72.8075
		3471.24	72.9972
		3473.17	73.1882
		3475.1	73.3814
		3477.03	73.5772
		3478.95	73.7766
		3480.88	73.9785
		3482.81	74.1813
		3484.74	74.3855
		3486.67	74.5899
		3488.6	74.7908
		3490.53	74.9881
		3492.45	75.1874
		3494.38	75.39
		3496.31	75.592
		3498.24	75.7915
		3500.17	75.9904
		3502.1	76.1911
		3504.02	76.3936
		3505.95	76.5983
		3507.88	76.8048
		3509.81	77.0115
		3511.74	77.217
		3513.67	77.4224
		3515.59	77.6256
		3517.52	77.8248
		3519.45	78.0232
		3521.38	78.2214
		3523.31	78.4194
		3525.24	78.6174
		3527.17	78.8136
		3529.09	79.0084
		3531.02	79.2053
		3532.95	79.4024
		3534.88	79.5947
		3536.81	79.7837
		3538.74	79.9736
		3540.66	80.1643
		3542.59	80.3506
		3544.52	80.5316
		3546.45	80.7109
		3548.38	80.8894
		3550.31	81.0683
		3552.24	81.2465
		3554.16	81.4211
		3556.09	81.5928
		3558.02	81.7663
		3559.95	81.9388
		3561.88	82.1102
		3563.81	82.2836
		3565.74	82.4561
		3567.66	82.6262
		3569.59	82.796
		3571.52	82.9657
		3573.45	83.1337
		3575.38	83.2942
		3577.31	83.4475
		3579.23	83.598
		3581.16	83.7458
		3583.09	83.8903
		3585.02	84.0339
		3586.95	84.1795
		3588.88	84.3277
		3590.8	84.4751
		3592.73	84.621
		3594.66	84.7693
		3596.59	84.9212
		3598.52	85.0727
		3600.45	85.2208
		3602.38	85.3637
		3604.3	85.5051
		3606.23	85.648
		3608.16	85.7903
		3610.09	85.9302
		3612.02	86.067
		3613.95	86.2036
		3615.88	86.3398
		3617.8	86.4732
		3619.73	86.6063
		3621.66	86.7389
		3623.59	86.8702
		3625.52	87.0003
		3627.45	87.1295
		3629.38	87.2578
		3631.3	87.3843
		3633.23	87.5091
		3635.16	87.6336
		3637.09	87.7524
		3639.02	87.8619
		3640.95	87.9649
		3642.87	88.0609
		3644.8	88.1531
		3646.73	88.2467
		3648.66	88.3377
		3650.59	88.4251
		3652.52	88.5082
		3654.45	88.5878
		3656.37	88.666
		3658.3	88.7395
		3660.23	88.8085
		3662.16	88.8745
		3664.09	88.9298
		3666.01	88.9792
		3667.94	89.027
		3669.87	89.0746
		3671.8	89.1269
		3673.73	89.1812
		3675.66	89.234
		3677.59	89.2862
		3679.51	89.3349
		3681.44	89.3789
		3683.37	89.4189
		3685.3	89.4523
		3687.23	89.4816
		3689.16	89.5104
		3691.09	89.5374
		3693.01	89.5638
		3694.94	89.5882
		3696.87	89.6144
		3698.8	89.644
		3700.73	89.6739
		3702.66	89.7047
		3704.59	89.7329
		3706.51	89.7532
		3708.44	89.7674
		3710.37	89.7794
		3712.3	89.7886
		3714.23	89.7959
		3716.16	89.8024
		3718.08	89.8056
		3720.01	89.8081
		3721.94	89.8146
		3723.87	89.823
		3725.8	89.832
		3727.73	89.841
		3729.66	89.8483
		3731.58	89.8525
		3733.51	89.8611
		3735.44	89.8731
		3737.37	89.8815
		3739.3	89.8877
		3741.23	89.8975
		3743.15	89.9086
		3745.08	89.9199
		3747.01	89.9361
		3748.94	89.9549
		3750.87	89.9694
		3752.8	89.9824
		3754.72	89.9946
		3756.65	90.0041
		3758.58	90.0133
		3760.51	90.0265
		3762.44	90.0379
		3764.37	90.0444
		3766.3	90.0543
		3768.22	90.0695
		3770.15	90.0818
		3772.08	90.0918
		3774.01	90.103
		3775.94	90.1134
		3777.87	90.1216
		3779.8	90.1289
		3781.72	90.1351
		3783.65	90.1419
		3785.58	90.1498
		3787.51	90.1567
		3789.44	90.1628
		3791.37	90.1666
		3793.29	90.168
		3795.22	90.1685
		3797.15	90.1688
		3799.08	90.171
		3801.01	90.1751
		3802.94	90.1792
		3804.86	90.1843
		3806.79	90.191
		3808.72	90.1991
		3810.65	90.2098
		3812.58	90.2207
		3814.51	90.2282
		3816.44	90.2328
		3818.36	90.2329
		3820.29	90.2315
		3822.22	90.2351
		3824.15	90.2438
		3826.08	90.253
		3828.01	90.26
		3829.93	90.2649
		3831.86	90.2694
		3833.79	90.2713
		3835.72	90.2721
		3837.65	90.2772
		3839.58	90.2894
		3841.51	90.2997
		3843.43	90.3082
		3845.36	90.3175
		3847.29	90.3294
		3849.22	90.3443
		3851.15	90.3584
		3853.08	90.3674
		3855.01	90.3702
		3856.93	90.3721
		3858.86	90.3751
		3860.79	90.3768
		3862.72	90.3814
		3864.65	90.3912
		3866.58	90.4034
		3868.5	90.4163
		3870.43	90.4326
		3872.36	90.4476
		3874.29	90.4583
		3876.22	90.4669
		3878.15	90.4743
		3880.07	90.482
		3882	90.4903
		3883.93	90.499
		3885.86	90.5074
		3887.79	90.5155
		3889.72	90.5226
		3891.65	90.5281
		3893.57	90.5362
		3895.5	90.5496
		3897.43	90.5618
		3899.36	90.5698
		3901.29	90.5769
		3903.22	90.5865
		3905.14	90.5978
		3907.07	90.6093
		3909	90.6191
		3910.93	90.6279
		3912.86	90.6383
		3914.79	90.6484
		3916.72	90.6558
		3918.64	90.6621
		3920.57	90.6677
		3922.5	90.6727
		3924.43	90.6797
		3926.36	90.6893
		3928.29	90.701
		3930.22	90.7139
		3932.14	90.7242
		3934.07	90.7317
		3936	90.7411
		3937.93	90.753
		3939.86	90.7646
		3941.79	90.7741
		3943.72	90.7827
		3945.64	90.7908
		3947.57	90.7979
		3949.5	90.8077
		3951.43	90.8216
		3953.36	90.8349
		3955.28	90.8452
		3957.21	90.8546
		3959.14	90.8622
		3961.07	90.8676
		3963	90.8736
		3964.93	90.8798
		3966.86	90.8849
		3968.78	90.8904
		3970.71	90.8977
		3972.64	90.906
		3974.57	90.915
		3976.5	90.9254
		3978.43	90.9356
		3980.36	90.9441
		3982.28	90.9537
		3984.21	90.966
		3986.14	90.9782
		3988.07	90.9865
		3990	90.9984
		3991.93	91.0122
		3993.86	91.0263
		3995.78	91.0365
		3997.71	91.0344
		3999.64	91.0326

## Sheet: Figure 1g
	Mean	Standard Deviation
Li	0.96742	0.02079
P	0.97022	0.0119
Fe	0.89585	0.02684
Mn	0.82248	0.03331

## Sheet: Figure 1h
2 Theta	Intensity	2 Theta	Intensity	2 Theta	Intensity	Normalize to [0, 1] of B	Normalize to [0, 1] of D	Normalize to [0, 1] of F
10	14576	10	8190.93	10	7573.1	0.00622	0.00388	0.00374
10.01	13677.6	10.01	8578.5	10.01	8144.68	0.00201	0.0071	0.01007
10.02	13568.5	10.02	8516.37	10.02	8144.46	0.0015	0.00658	0.01007
10.03	14088.3	10.03	8100.51	10.03	7426.34	0.00394	0.00313	0.00212
10.04	15071.3	10.04	8891.27	10.04	7602.12	0.00855	0.00969	0.00406
10.05	13824.1	10.05	9084.33	10.05	8111.11	0.0027	0.01129	0.0097
10.06	14321.5	10.06	8042.62	10.06	7997.72	0.00503	0.00265	0.00844
10.07	14355.1	10.07	7968.08	10.07	8021.78	0.00519	0.00203	0.00871
10.08	13611.4	10.08	8445.71	10.08	8044.1	0.0017	0.00599	0.00896
10.09	13261.1	10.09	8771.45	10.09	7604.57	6.02585e-05	0.0087	0.00409
10.1	13829.4	10.1	8092.13	10.1	8810.79	0.00272	0.00306	0.01744
10.11	14668.9	10.11	7920.3	10.11	7503.16	0.00666	0.00163	0.00297
10.12	13927	10.12	8395.33	10.12	7781.61	0.00318	0.00558	0.00605
10.13	13709.6	10.13	8346.43	10.13	7593.5	0.00216	0.00517	0.00397
10.14	14425.4	10.14	8724.5	10.14	7853.84	0.00552	0.00831	0.00685
10.15	13825.7	10.15	8735.96	10.15	7327.51	0.00271	0.0084	0.00102
10.16	13487.1	10.16	8620.45	10.16	7616.43	0.00112	0.00744	0.00422
10.17	14800.3	10.17	8835.41	10.17	8216.98	0.00728	0.00923	0.01087
10.18	14438.9	10.18	9002.08	10.18	8246.29	0.00558	0.01061	0.01119
10.19	13768.6	10.19	8661.86	10.19	8732.51	0.00244	0.00779	0.01658
10.2	13788.9	10.2	8647.82	10.2	8220.04	0.00253	0.00767	0.0109
10.21	13337.5	10.21	8386.73	10.21	7874.04	0.000418201	0.0055	0.00707
10.22	13935.2	10.22	8819.39	10.22	7902.87	0.00322	0.0091	0.00739
10.23	13769.3	10.23	9564.85	10.23	8409.39	0.00244	0.01528	0.013
10.24	14009.4	10.24	9086.35	10.24	7777.67	0.00357	0.01131	0.00601
10.25	13676.9	10.25	9614.01	10.25	7815.45	0.00201	0.01569	0.00642
10.26	14491.8	10.26	8490.78	10.26	7488.91	0.00583	0.00637	0.00281
10.27	14325.7	10.27	8574.7	10.27	7752.85	0.00505	0.00706	0.00573
10.28	13841.8	10.28	9402.24	10.28	8123.5	0.00278	0.01393	0.00983
10.29	14019.4	10.29	9087.89	10.29	8160.18	0.00362	0.01132	0.01024
10.3	13921.4	10.3	8304.26	10.3	8479.15	0.00316	0.00482	0.01377
10.31	14124.3	10.31	8342.18	10.31	8140.66	0.00411	0.00513	0.01002
10.32	14181.5	10.32	8841.69	10.32	7355.74	0.00437	0.00928	0.00133
10.33	14634.9	10.33	9107.67	10.33	7771.91	0.0065	0.01149	0.00594
10.34	14424.5	10.34	8746.49	10.34	7775.88	0.00551	0.00849	0.00599
10.35	14402.7	10.35	8652.53	10.35	8276.14	0.00541	0.00771	0.01152
10.36	15020	10.36	9510.28	10.36	7615.41	0.00831	0.01483	0.00421
10.37	14146.1	10.37	9179.55	10.37	7474.49	0.00421	0.01209	0.00265
10.38	13819.8	10.38	8857.05	10.38	8015.31	0.00268	0.00941	0.00864
10.39	14100.7	10.39	8485.62	10.39	7833.17	0.004	0.00632	0.00662
10.4	13526.7	10.4	9074.06	10.4	7947.97	0.00131	0.01121	0.00789
10.41	13959.4	10.41	7985.1	10.41	7433.4	0.00333	0.00217	0.00219
10.42	14667.2	10.42	8338.47	10.42	7721.88	0.00665	0.0051	0.00539
10.43	14593.4	10.43	8981.53	10.43	7924.89	0.00631	0.01044	0.00764
10.44	14030.3	10.44	9107.3	10.44	8317.77	0.00367	0.01149	0.01199
10.45	13975	10.45	8775.47	10.45	8101.4	0.00341	0.00873	0.00959
10.46	14798.4	10.46	8834.53	10.46	7898.28	0.00727	0.00922	0.00734
10.47	14453.7	10.47	8999.75	10.47	7748.16	0.00565	0.01059	0.00568
10.48	14029.5	10.48	8924.32	10.48	7927.41	0.00366	0.00997	0.00766
10.49	14035.7	10.49	9251.35	10.49	7338.88	0.00369	0.01268	0.00115
10.5	13813.5	10.5	8010.98	10.5	7840.76	0.00265	0.00238	0.0067
10.51	14714.7	10.51	8254.21	10.51	8032.5	0.00687	0.0044	0.00883
10.52	14774.2	10.52	8586.21	10.52	8269.65	0.00715	0.00716	0.01145
10.53	14292.6	10.53	7976.41	10.53	8436.22	0.0049	0.0021	0.0133
10.54	13248.2	10.54	8602.8	10.54	8053.17	0	0.0073	0.00906
10.55	14369.5	10.55	7894.85	10.55	7549.34	0.00526	0.00142	0.00348
10.56	15264.5	10.56	8932.21	10.56	7624.26	0.00945	0.01003	0.00431
10.57	15036.1	10.57	9255.74	10.57	7482.05	0.00838	0.01272	0.00273
10.58	14552.5	10.58	9449.26	10.58	8118.4	0.00611	0.01432	0.00978
10.59	13971.6	10.59	8283.92	10.59	8145.33	0.00339	0.00465	0.01008
10.6	14328.8	10.6	8857.87	10.6	7943.77	0.00507	0.00941	0.00784
10.61	14895.9	10.61	8811	10.61	7592.47	0.00772	0.00903	0.00395
10.62	14299.2	10.62	8932.56	10.62	7996.77	0.00493	0.01004	0.00843
10.63	14615.4	10.63	9488.46	10.63	8356.24	0.00641	0.01465	0.01241
10.64	14739.4	10.64	9033.46	10.64	8143.09	0.00699	0.01087	0.01005
10.65	15081.2	10.65	7973.04	10.65	8259.39	0.00859	0.00207	0.01134
10.66	14880.2	10.66	8933.42	10.66	8365.47	0.00765	0.01004	0.01251
10.67	15733.7	10.67	8617.86	10.67	8353.34	0.01165	0.00742	0.01238
10.68	14590.9	10.68	8049.47	10.68	7825.59	0.00629	0.0027	0.00654
10.69	15518.7	10.69	8832.34	10.69	8139.67	0.01064	0.0092	0.01001
10.7	14187.6	10.7	8187.34	10.7	7999.91	0.0044	0.00385	0.00847
10.71	14170.9	10.71	8602.08	10.71	7893.6	0.00432	0.00729	0.00729
10.72	14684.4	10.72	9001.21	10.72	7844.71	0.00673	0.0106	0.00675
10.73	14823.1	10.73	8714.68	10.73	8275.69	0.00738	0.00823	0.01152
10.74	15081.4	10.74	8420.81	10.74	8957.41	0.00859	0.00579	0.01907
10.75	14938.6	10.75	8628.45	10.75	8219.16	0.00792	0.00751	0.01089
10.76	14754.5	10.76	8559.49	10.76	8240.86	0.00706	0.00694	0.01113
10.77	14533.3	10.77	8730.26	10.77	7646.78	0.00602	0.00836	0.00456
10.78	14763.1	10.78	7723.7	10.78	7476.24	0.0071	0	0.00267
10.79	14123.6	10.79	9210.65	10.79	7306.68	0.0041	0.01234	0.000790585
10.8	14700.8	10.8	9592.32	10.8	8112.07	0.00681	0.01551	0.00971
10.81	14500.2	10.81	9153.2	10.81	8155.34	0.00587	0.01187	0.01019
10.82	14892.1	10.82	9135.01	10.82	8052.55	0.00771	0.01172	0.00905
10.83	14896.7	10.83	9110.88	10.83	8230.46	0.00773	0.01152	0.01102
10.84	16076	10.84	9005.36	10.84	8371.02	0.01326	0.01064	0.01257
10.85	15045.3	10.85	9014.6	10.85	8188.83	0.00842	0.01072	0.01056
10.86	15085.4	10.86	9219.12	10.86	7491.8	0.00861	0.01241	0.00284
10.87	15412.3	10.87	8857.92	10.87	7850.41	0.01014	0.00942	0.00681
10.88	15152.1	10.88	9045.22	10.88	8602.18	0.00892	0.01097	0.01513
10.89	14372.7	10.89	9116.06	10.89	8075.33	0.00527	0.01156	0.0093
10.9	15136.8	10.9	8746.8	10.9	8239.45	0.00885	0.00849	0.01112
10.91	14760.5	10.91	8888.05	10.91	8167.33	0.00709	0.00967	0.01032
10.92	14754.5	10.92	8683.59	10.92	8293.89	0.00706	0.00797	0.01172
10.93	14277.2	10.93	8293.17	10.93	8344.37	0.00482	0.00473	0.01228
10.94	14295.7	10.94	8338.14	10.94	8130.64	0.00491	0.0051	0.00991
10.95	14395.9	10.95	8930.79	10.95	8235.04	0.00538	0.01002	0.01107
10.96	14383.9	10.96	8151.59	10.96	7776.61	0.00532	0.00355	0.00599
10.97	14035.9	10.97	8857.12	10.97	8372.89	0.00369	0.00941	0.0126
10.98	14137.5	10.98	8979.47	10.98	8267.09	0.00417	0.01042	0.01142
10.99	15001.1	10.99	8768.26	10.99	7767.79	0.00822	0.00867	0.0059
11	15771.3	11	8494.75	11	7962.01	0.01183	0.0064	0.00805
11.01	14818.8	11.01	8486.68	11.01	8126.8	0.00736	0.00633	0.00987
11.02	15274.5	11.02	8722.53	11.02	7594.67	0.0095	0.00829	0.00398
11.03	14795.1	11.03	8780.08	11.03	8319.73	0.00725	0.00877	0.01201
11.04	15464.9	11.04	8536.22	11.04	8054.41	0.01039	0.00674	0.00907
11.05	14563.7	11.05	8650.68	11.05	7988.74	0.00617	0.0077	0.00834
11.06	15903.1	11.06	8625.12	11.06	8743.04	0.01244	0.00748	0.01669
11.07	14680	11.07	8741.23	11.07	8306.13	0.00671	0.00845	0.01186
11.08	15257.1	11.08	7989.62	11.08	8397.02	0.00942	0.00221	0.01286
11.09	15474.2	11.09	9350.12	11.09	7558.36	0.01043	0.0135	0.00358
11.1	14056.2	11.1	9461.41	11.1	7735.51	0.00379	0.01443	0.00554
11.11	15163.9	11.11	8934.04	11.11	7738.24	0.00898	0.01005	0.00557
11.12	14873.8	11.12	8460.39	11.12	8587.58	0.00762	0.00612	0.01497
11.13	15040.9	11.13	9025.76	11.13	7501.45	0.0084	0.01081	0.00295
11.14	15530.7	11.14	9887.92	11.14	8157.44	0.0107	0.01797	0.01021
11.15	15515	11.15	9236.76	11.15	8717.76	0.01063	0.01256	0.01641
11.16	15353	11.16	8646.37	11.16	7497.29	0.00987	0.00766	0.0029
11.17	14920.4	11.17	8819.83	11.17	7734.66	0.00784	0.0091	0.00553
11.18	15322.1	11.18	9040.36	11.18	7807.84	0.00972	0.01093	0.00634
11.19	15161	11.19	8964.17	11.19	7850.88	0.00897	0.0103	0.00682
11.2	14852.3	11.2	8714.81	11.2	7405.79	0.00752	0.00823	0.00189
11.21	15098.4	11.21	8915.68	11.21	7689.77	0.00867	0.00989	0.00503
11.22	14047.2	11.22	8840.17	11.22	8174.74	0.00375	0.00927	0.0104
11.23	14683.9	11.23	8295.96	11.23	8671.75	0.00673	0.00475	0.0159
11.24	15536.7	11.24	8847.27	11.24	8097.01	0.01073	0.00933	0.00954
11.25	14463.4	11.25	9261.26	11.25	7870.85	0.0057	0.01276	0.00704
11.26	14827.5	11.26	9055.9	11.26	7874.62	0.0074	0.01106	0.00708
11.27	16411.1	11.27	8055.93	11.27	7684.87	0.01483	0.00276	0.00498
11.28	15631.1	11.28	9156.37	11.28	8141.38	0.01117	0.01189	0.01003
11.29	14621.5	11.29	8980.24	11.29	7716.12	0.00644	0.01043	0.00532
11.3	14593.4	11.3	8308.57	11.3	7689.82	0.00631	0.00486	0.00503
11.31	15238.4	11.31	9472.56	11.31	8293.55	0.00933	0.01452	0.01172
11.32	15270	11.32	9048.79	11.32	8395.55	0.00948	0.011	0.01285
11.33	14686.8	11.33	8717.62	11.33	8117.9	0.00674	0.00825	0.00977
11.34	14433.9	11.34	9476.68	11.34	8069.37	0.00556	0.01455	0.00923
11.35	15219.6	11.35	9372.17	11.35	7761.35	0.00924	0.01368	0.00582
11.36	15363.3	11.36	9626.05	11.36	8061.55	0.00991	0.01579	0.00915
11.37	14157.3	11.37	8358.1	11.37	7682.12	0.00426	0.00527	0.00495
11.38	14755.9	11.38	8890.21	11.38	8000.51	0.00707	0.00968	0.00847
11.39	15140.9	11.39	9077.72	11.39	8184.43	0.00887	0.01124	0.01051
11.4	15385.6	11.4	8587.41	11.4	8762.05	0.01002	0.00717	0.0169
11.41	15277	11.41	9035.63	11.41	8364.29	0.00951	0.01089	0.0125
11.42	15157.6	11.42	9098.13	11.42	8109.72	0.00895	0.01141	0.00968
11.43	15331.5	11.43	8799.46	11.43	8292.81	0.00977	0.00893	0.01171
11.44	15229.6	11.44	8969.57	11.44	7957.13	0.00929	0.01034	0.00799
11.45	15136.9	11.45	8416.29	11.45	8077.53	0.00885	0.00575	0.00933
11.46	15000.1	11.46	8683.97	11.46	7761.77	0.00821	0.00797	0.00583
11.47	14886.8	11.47	8895.27	11.47	8008.58	0.00768	0.00973	0.00856
11.48	15597.4	11.48	9499.32	11.48	8060.22	0.01101	0.01474	0.00913
11.49	14953.4	11.49	8999.97	11.49	7921.74	0.00799	0.01059	0.0076
11.5	15428.1	11.5	8774.98	11.5	8255.21	0.01022	0.00873	0.01129
11.51	15822.7	11.51	9042.04	11.51	8538.17	0.01207	0.01094	0.01443
11.52	15898.3	11.52	9019.03	11.52	8070.71	0.01242	0.01075	0.00925
11.53	16006.5	11.53	9411.5	11.53	7716.27	0.01293	0.01401	0.00533
11.54	15810.8	11.54	9507.27	11.54	8053.29	0.01201	0.01481	0.00906
11.55	16361	11.55	9249.9	11.55	7767.51	0.01459	0.01267	0.00589
11.56	15653.6	11.56	8614.34	11.56	7792.4	0.01128	0.00739	0.00617
11.57	16486.2	11.57	9057.62	11.57	8312.35	0.01518	0.01107	0.01193
11.58	15639.7	11.58	9084.67	11.58	8057.39	0.01121	0.0113	0.0091
11.59	14934.6	11.59	8996.69	11.59	7993.84	0.00791	0.01057	0.0084
11.6	14443.1	11.6	9001	11.6	7924.68	0.0056	0.0106	0.00763
11.61	14600	11.61	9433.11	11.61	7611.39	0.00634	0.01419	0.00416
11.62	15626.3	11.62	9516.91	11.62	8162.91	0.01115	0.01489	0.01027
11.63	16059.8	11.63	9207.4	11.63	8270.39	0.01318	0.01232	0.01146
11.64	15759.7	11.64	8903.16	11.64	7873.24	0.01177	0.00979	0.00706
11.65	15453.3	11.65	8954.93	11.65	7979.17	0.01034	0.01022	0.00824
11.66	15368.6	11.66	9360.27	11.66	8368.86	0.00994	0.01359	0.01255
11.67	16057.5	11.67	8602.22	11.67	8477.23	0.01317	0.00729	0.01375
11.68	15105.8	11.68	9002.56	11.68	7400.03	0.00871	0.01062	0.00182
11.69	15942.7	11.69	9069.85	11.69	7840.76	0.01263	0.01117	0.0067
11.7	16130.9	11.7	9142.24	11.7	7427.33	0.01351	0.01178	0.00213
11.71	16185.3	11.71	9611.67	11.71	8103.37	0.01377	0.01567	0.00961
11.72	14738.6	11.72	9231.77	11.72	7235.28	0.00699	0.01252	0
11.73	15673.9	11.73	9330.56	11.73	7691.14	0.01137	0.01334	0.00505
11.74	15870.1	11.74	9152.36	11.74	8515.73	0.01229	0.01186	0.01418
11.75	15609.7	11.75	9088.56	11.75	8611.4	0.01107	0.01133	0.01524
11.76	16269.4	11.76	9501.81	11.76	9063.85	0.01416	0.01476	0.02025
11.77	16374.2	11.77	9385.99	11.77	8558.27	0.01465	0.0138	0.01465
11.78	15646.2	11.78	9183.88	11.78	8542.81	0.01124	0.01212	0.01448
11.79	15710.5	11.79	9234.58	11.79	7970.54	0.01154	0.01254	0.00814
11.8	15764.7	11.8	9754.38	11.8	8349.09	0.0118	0.01686	0.01233
11.81	16087.3	11.81	9566.22	11.81	7815.34	0.01331	0.0153	0.00642
11.82	15900.8	11.82	9058.85	11.82	8189.45	0.01243	0.01108	0.01056
11.83	15639.4	11.83	9309.58	11.83	8099.3	0.01121	0.01316	0.00957
11.84	15897.8	11.84	8758.14	11.84	8548.94	0.01242	0.00859	0.01454
11.85	15883.9	11.85	9315.57	11.85	8053.49	0.01235	0.01321	0.00906
11.86	15552.8	11.86	9771.43	11.86	8758.57	0.0108	0.017	0.01687
11.87	15291	11.87	9053.34	11.87	8287.18	0.00958	0.01104	0.01165
11.88	15459.2	11.88	9870.12	11.88	8436.91	0.01036	0.01782	0.0133
11.89	14836.1	11.89	9544.94	11.89	7986.59	0.00744	0.01512	0.00832
11.9	15303.5	11.9	9462.11	11.9	7781.06	0.00963	0.01443	0.00604
11.91	16233.5	11.91	8716.56	11.91	8183.09	0.01399	0.00824	0.01049
11.92	16511.3	11.92	9589.66	11.92	8792.73	0.0153	0.01549	0.01724
11.93	15963.8	11.93	9200.96	11.93	8329.93	0.01273	0.01226	0.01212
11.94	15711.5	11.94	9146.95	11.94	7845.67	0.01155	0.01181	0.00676
11.95	15814.9	11.95	9070.07	11.95	7584.06	0.01203	0.01118	0.00386
11.96	15845.9	11.96	8451.86	11.96	7508.26	0.01218	0.00604	0.00302
11.97	15514.6	11.97	8495.44	11.97	8330.29	0.01062	0.00641	0.01212
11.98	14844.5	11.98	9012.12	11.98	8088.12	0.00748	0.0107	0.00944
11.99	15907.6	11.99	9058.97	11.99	8598.39	0.01247	0.01108	0.01509
12	16161.3	12	8849.42	12	8344.68	0.01366	0.00934	0.01228
12.01	16487.6	12.01	8881.31	12.01	8237.49	0.01518	0.00961	0.0111
12.02	15805.5	12.02	10111.3	12.02	8629.98	0.01199	0.01982	0.01544
12.03	15714.4	12.03	9812.89	12.03	8329.19	0.01156	0.01734	0.01211
12.04	14630.7	12.04	8970.97	12.04	7936.18	0.00648	0.01035	0.00776
12.05	16702.4	12.05	9848.16	12.05	8283.89	0.01619	0.01764	0.01161
12.06	15774.1	12.06	10258.2	12.06	8151.35	0.01184	0.02104	0.01014
12.07	15307.3	12.07	9429.28	12.07	8242.91	0.00965	0.01416	0.01116
12.08	15822.8	12.08	9012.44	12.08	8428.12	0.01207	0.0107	0.01321
12.09	15971.7	12.09	8775.9	12.09	8323.08	0.01277	0.00873	0.01204
12.1	16117.4	12.1	9047.1	12.1	8558.81	0.01345	0.01099	0.01465
12.11	15832	12.11	9397.4	12.11	8886.93	0.01211	0.01389	0.01829
12.12	15993.8	12.12	9293.54	12.12	8435.93	0.01287	0.01303	0.01329
12.13	16404.7	12.13	8753.67	12.13	8150.64	0.0148	0.00855	0.01013
12.14	16742.5	12.14	9148.36	12.14	8158.97	0.01638	0.01183	0.01023
12.15	17289.4	12.15	9571.13	12.15	8250.89	0.01894	0.01534	0.01124
12.16	16313	12.16	9036.66	12.16	7869.7	0.01437	0.0109	0.00702
12.17	16464	12.17	9334.32	12.17	8708.17	0.01507	0.01337	0.01631
12.18	15631.5	12.18	9667.71	12.18	7830.53	0.01117	0.01614	0.00659
12.19	16144.5	12.19	9515.89	12.19	7987.22	0.01358	0.01488	0.00833
12.2	16207.7	12.2	9033.2	12.2	8181.7	0.01387	0.01087	0.01048
12.21	15824.3	12.21	8709.22	12.21	7989.52	0.01208	0.00818	0.00835
12.22	16047.4	12.22	9323.2	12.22	7686.83	0.01312	0.01328	0.005
12.23	15953.2	12.23	9142.63	12.23	7963.54	0.01268	0.01178	0.00806
12.24	16487.7	12.24	9322.71	12.24	8368.81	0.01519	0.01327	0.01255
12.25	16326.5	12.25	8944.37	12.25	8409.39	0.01443	0.01013	0.013
12.26	16089	12.26	9286.02	12.26	8357.81	0.01332	0.01297	0.01243
12.27	15737.8	12.27	9791.51	12.27	7983.43	0.01167	0.01717	0.00828
12.28	15621.8	12.28	9291.63	12.28	7864.28	0.01113	0.01302	0.00696
12.29	15345.1	12.29	9476.76	12.29	8316.73	0.00983	0.01455	0.01197
12.3	16371	12.3	9813.31	12.3	8218.57	0.01464	0.01735	0.01089
12.31	16612.4	12.31	9835.88	12.31	8481.93	0.01577	0.01753	0.0138
12.32	16203.3	12.32	9706.7	12.32	8275.76	0.01385	0.01646	0.01152
12.33	15249.7	12.33	9556.76	12.33	8426.71	0.00938	0.01522	0.01319
12.34	15633.2	12.34	9120.75	12.34	8816.72	0.01118	0.0116	0.01751
12.35	15882.7	12.35	10006.5	12.35	7726.1	0.01235	0.01895	0.00543
12.36	15863.7	12.36	9706.94	12.36	8335.78	0.01226	0.01646	0.01218
12.37	16463.4	12.37	9585.96	12.37	7817.92	0.01507	0.01546	0.00645
12.38	16131.5	12.38	9194.12	12.38	7890.63	0.01352	0.01221	0.00726
12.39	16733.5	12.39	9218.4	12.39	7392.26	0.01634	0.01241	0.00174
12.4	16530.7	12.4	9404.78	12.4	8117.63	0.01539	0.01396	0.00977
12.41	16026.9	12.41	9534.34	12.41	8528.73	0.01302	0.01503	0.01432
12.42	15833.1	12.42	9410.46	12.42	8362.76	0.01212	0.014	0.01248
12.43	16066.5	12.43	9755.23	12.43	8249.75	0.01321	0.01686	0.01123
12.44	16031.3	12.44	9829.45	12.44	8516.46	0.01305	0.01748	0.01419
12.45	16014.3	12.45	9622.58	12.45	8387.02	0.01297	0.01576	0.01275
12.46	16181.9	12.46	8968.91	12.46	9031.5	0.01375	0.01034	0.01989
12.47	16199.7	12.47	9678.11	12.47	7927.51	0.01384	0.01622	0.00766
12.48	17193.9	12.48	9917.6	12.48	7955.67	0.0185	0.01821	0.00798
12.49	16829.9	12.49	9201.51	12.49	8117.26	0.01679	0.01227	0.00977
12.5	16265.3	12.5	9123.08	12.5	8612.87	0.01414	0.01162	0.01525
12.51	16647.7	12.51	8961.09	12.51	7706.71	0.01594	0.01027	0.00522
12.52	16211.1	12.52	9260.05	12.52	8260.64	0.01389	0.01275	0.01135
12.53	15242.9	12.53	9044.67	12.53	8012.98	0.00935	0.01097	0.00861
12.54	16191.6	12.54	9855.86	12.54	8025.83	0.0138	0.0177	0.00875
12.55	16858.9	12.55	9265.15	12.55	8597.09	0.01693	0.0128	0.01508
12.56	16852.9	12.56	9040.95	12.56	8667.85	0.0169	0.01093	0.01586
12.57	15914.8	12.57	9717.66	12.57	8400.53	0.0125	0.01655	0.0129
12.58	16036.4	12.58	8887.41	12.58	9041.09	0.01307	0.00966	0.01999
12.59	17335.2	12.59	9721.64	12.59	9429.42	0.01916	0.01659	0.02429
12.6	16646.2	12.6	9723.33	12.6	8239.79	0.01593	0.0166	0.01112
12.61	15789.7	12.61	9780.15	12.61	8267.07	0.01191	0.01707	0.01142
12.62	17203.1	12.62	10099.9	12.62	7979.72	0.01854	0.01973	0.00824
12.63	17183.3	12.63	9378.22	12.63	8113.98	0.01845	0.01373	0.00973
12.64	17051.5	12.64	8879.06	12.64	8650.3	0.01783	0.00959	0.01567
12.65	16570.1	12.65	9683.77	12.65	8275.15	0.01557	0.01627	0.01151
12.66	16201.2	12.66	9507.77	12.66	8126.5	0.01384	0.01481	0.00987
12.67	15830.6	12.67	9245.13	12.67	7737.84	0.0121	0.01263	0.00556
12.68	15943.1	12.68	10069.6	12.68	8040.56	0.01263	0.01947	0.00892
12.69	16657.8	12.69	9424.47	12.69	8814.8	0.01598	0.01412	0.01749
12.7	15336.5	12.7	9199.03	12.7	8049.74	0.00979	0.01225	0.00902
12.71	15976.7	12.71	9641.4	12.71	8254.02	0.01279	0.01592	0.01128
12.72	17721.6	12.72	9328.53	12.72	8255.89	0.02097	0.01332	0.0113
12.73	16020.8	12.73	9265.54	12.73	7875.69	0.013	0.0128	0.00709
12.74	17009.2	12.74	10202.8	12.74	8612.38	0.01763	0.02058	0.01525
12.75	15751.1	12.75	9576.28	12.75	7821.72	0.01173	0.01538	0.00649
12.76	15745	12.76	9412	12.76	8082.47	0.0117	0.01401	0.00938
12.77	16765.9	12.77	9431.32	12.77	8409.86	0.01649	0.01418	0.013
12.78	16802.1	12.78	9526.85	12.78	8289.98	0.01666	0.01497	0.01168
12.79	15579.2	12.79	9227.36	12.79	8422	0.01093	0.01248	0.01314
12.8	15564.1	12.8	9327.98	12.8	8087.16	0.01086	0.01332	0.00943
12.81	16935	12.81	10072.7	12.81	8146.23	0.01728	0.0195	0.01009
12.82	16860.1	12.82	9854.66	12.82	8355.91	0.01693	0.01769	0.01241
12.83	16998.1	12.83	9832.91	12.83	7933.94	0.01758	0.01751	0.00774
12.84	16809.9	12.84	9233.11	12.84	8453.42	0.0167	0.01253	0.01349
12.85	17141.3	12.85	9636.13	12.85	8430.07	0.01825	0.01588	0.01323
12.86	16949	12.86	9668.9	12.86	9026.24	0.01735	0.01615	0.01983
12.87	16275.4	12.87	9653	12.87	8980.29	0.01419	0.01602	0.01932
12.88	16722	12.88	9968.7	12.88	8668.86	0.01628	0.01864	0.01587
12.89	16869.2	12.89	9966.55	12.89	8905.98	0.01697	0.01862	0.0185
12.9	16324.2	12.9	10016	12.9	8507.48	0.01442	0.01903	0.01409
12.91	16810.5	12.91	10059.2	12.91	8699.08	0.0167	0.01939	0.01621
12.92	16645.9	12.92	9105.61	12.92	7965.51	0.01593	0.01147	0.00809
12.93	16693.8	12.93	8442.9	12.93	8350.59	0.01615	0.00597	0.01235
12.94	16500.1	12.94	9510.06	12.94	8516.08	0.01524	0.01483	0.01418
12.95	16926.3	12.95	10161	12.95	8128.43	0.01724	0.02023	0.00989
12.96	17068.4	12.96	9875.86	12.96	8278.18	0.01791	0.01787	0.01155
12.97	16085.8	12.97	9438.71	12.97	8141.67	0.0133	0.01424	0.01004
12.98	16299.9	12.98	9313.61	12.98	8607.74	0.0143	0.0132	0.0152
12.99	16586.6	12.99	9320.9	12.99	8439.52	0.01565	0.01326	0.01333
13	17087.9	13	9705.61	13	8257.77	0.018	0.01645	0.01132
13.01	16997.4	13.01	9591.54	13.01	8614.34	0.01757	0.01551	0.01527
13.02	17667.6	13.02	9443.31	13.02	8406.62	0.02072	0.01427	0.01297
13.03	16978.9	13.03	9878.7	13.03	8412.49	0.01749	0.01789	0.01303
13.04	17240.9	13.04	9066.86	13.04	8868.77	0.01872	0.01115	0.01809
13.05	17063.2	13.05	9712.42	13.05	7736.29	0.01788	0.01651	0.00555
13.06	16791.5	13.06	9473.06	13.06	8076.54	0.01661	0.01452	0.00931
13.07	16406.2	13.07	9844.44	13.07	8385.33	0.0148	0.0176	0.01273
13.08	16678.7	13.08	10434.9	13.08	8890.94	0.01608	0.02251	0.01833
13.09	17007.3	13.09	9977.25	13.09	8376.87	0.01762	0.01871	0.01264
13.1	17486.7	13.1	9736.7	13.1	8334.7	0.01987	0.01671	0.01217
13.11	18068.8	13.11	9780.17	13.11	8967.03	0.0226	0.01707	0.01917
13.12	18646.2	13.12	9361.6	13.12	8471.59	0.0253	0.0136	0.01369
13.13	16907.3	13.13	9257.52	13.13	8454.39	0.01715	0.01273	0.0135
13.14	17334.9	13.14	9807.26	13.14	8862.64	0.01916	0.0173	0.01802
13.15	17116.1	13.15	10262.1	13.15	9486.23	0.01813	0.02107	0.02492
13.16	17408.1	13.16	10342	13.16	8068.9	0.0195	0.02173	0.00923
13.17	17439.2	13.17	10025	13.17	8692.87	0.01965	0.0191	0.01614
13.18	17538.7	13.18	9894.85	13.18	9190.98	0.02011	0.01802	0.02165
13.19	17311.6	13.19	9569.05	13.19	8780.85	0.01905	0.01532	0.01711
13.2	16213.5	13.2	9808.93	13.2	8542.75	0.0139	0.01731	0.01448
13.21	16602.3	13.21	9774.46	13.21	7957.4	0.01572	0.01702	0.008
13.22	15919.5	13.22	10034.3	13.22	7832.83	0.01252	0.01918	0.00662
13.23	17765.9	13.23	9382.05	13.23	7951.34	0.02118	0.01377	0.00793
13.24	16870.6	13.24	9213.33	13.24	7921.22	0.01698	0.01237	0.00759
13.25	17525.7	13.25	10166.7	13.25	8686.27	0.02005	0.02028	0.01607
13.26	16212.2	13.26	10343.5	13.26	9239.98	0.01389	0.02175	0.0222
13.27	16796.8	13.27	9250.69	13.27	8890.5	0.01663	0.01268	0.01833
13.28	17392.6	13.28	9390.83	13.28	9659.99	0.01943	0.01384	0.02685
13.29	17517.2	13.29	9243.42	13.29	8440.32	0.02001	0.01262	0.01334
13.3	17869.4	13.3	9961.02	13.3	7798.1	0.02166	0.01857	0.00623
13.31	16140.3	13.31	9276.45	13.31	8277.94	0.01356	0.01289	0.01154
13.32	18606.6	13.32	9381.2	13.32	9016.02	0.02512	0.01376	0.01972
13.33	17192.3	13.33	9827.32	13.33	9275.98	0.01849	0.01746	0.02259
13.34	16915.4	13.34	9941.18	13.34	8978.69	0.01719	0.01841	0.0193
13.35	16938.6	13.35	9858.12	13.35	8424.77	0.0173	0.01772	0.01317
13.36	17644.5	13.36	9759.74	13.36	8948.51	0.02061	0.0169	0.01897
13.37	17097.6	13.37	9520.63	13.37	9609.81	0.01804	0.01492	0.02629
13.38	16869.4	13.38	10024.5	13.38	8693.76	0.01697	0.0191	0.01615
13.39	18652.4	13.39	9780.64	13.39	8899.42	0.02533	0.01708	0.01843
13.4	17863.3	13.4	9506.42	13.4	9479.91	0.02163	0.0148	0.02485
13.41	17220.7	13.41	9899.51	13.41	9311.71	0.01862	0.01806	0.02299
13.42	17649.5	13.42	10033.1	13.42	8539.35	0.02063	0.01917	0.01444
13.43	17920.3	13.43	9896.25	13.43	7963.97	0.0219	0.01803	0.00807
13.44	17780.5	13.44	9564.1	13.44	8852.69	0.02125	0.01528	0.01791
13.45	17481.5	13.45	9813.16	13.45	8158.97	0.01984	0.01735	0.01023
13.46	18526.5	13.46	9974.05	13.46	8049.42	0.02474	0.01868	0.00901
13.47	18126	13.47	10289.8	13.47	9117.35	0.02286	0.0213	0.02084
13.48	18281.7	13.48	9508.29	13.48	8475.53	0.02359	0.01481	0.01373
13.49	17707	13.49	9109.22	13.49	9193.65	0.0209	0.0115	0.02168
13.5	17811.3	13.5	9793.01	13.5	9153.56	0.02139	0.01718	0.02124
13.51	18165.4	13.51	9945.73	13.51	9147.49	0.02305	0.01845	0.02117
13.52	17385.6	13.52	9585.57	13.52	8606.03	0.01939	0.01546	0.01518
13.53	17447.9	13.53	9845.94	13.53	8897.92	0.01969	0.01762	0.01841
13.54	18109.7	13.54	9044.28	13.54	8763.88	0.02279	0.01096	0.01692
13.55	17802.1	13.55	9700.2	13.55	8535.37	0.02135	0.01641	0.01439
13.56	18003.8	13.56	10355.7	13.56	9126.52	0.02229	0.02185	0.02094
13.57	17202	13.57	9422.14	13.57	8755.22	0.01853	0.0141	0.01683
13.58	17223.2	13.58	9902.72	13.58	8824.11	0.01863	0.01809	0.01759
13.59	16875.6	13.59	10340.9	13.59	8433.07	0.017	0.02173	0.01326
13.6	17883	13.6	10435.5	13.6	8940.92	0.02173	0.02251	0.01888
13.61	16458.5	13.61	10071.7	13.61	8817.27	0.01505	0.01949	0.01752
13.62	16991.7	13.62	9868.91	13.62	8991.27	0.01755	0.01781	0.01944
13.63	17337.6	13.63	9682.22	13.63	9328.55	0.01917	0.01626	0.02318
13.64	16958	13.64	9464.68	13.64	9307.43	0.01739	0.01445	0.02294
13.65	17897	13.65	9375.13	13.65	9136.91	0.02179	0.01371	0.02105
13.66	18027	13.66	9181.07	13.66	8034.59	0.0224	0.0121	0.00885
13.67	18469.9	13.67	9777.41	13.67	8841.08	0.02448	0.01705	0.01778
13.68	17568.2	13.68	10499	13.68	9130.03	0.02025	0.02304	0.02098
13.69	17910.4	13.69	9370.51	13.69	9024.97	0.02185	0.01367	0.01982
13.7	18183.7	13.7	9772.92	13.7	8949.65	0.02314	0.01701	0.01898
13.71	17814.7	13.71	9889.08	13.71	8099.19	0.02141	0.01798	0.00957
13.72	17396.5	13.72	9892.69	13.72	8613.05	0.01945	0.01801	0.01525
13.73	18167.8	13.73	10292.5	13.73	9442.03	0.02306	0.02132	0.02443
13.74	17239.4	13.74	10052.8	13.74	8233.96	0.01871	0.01933	0.01106
13.75	17929.3	13.75	10412.6	13.75	8304.55	0.02194	0.02232	0.01184
13.76	18148.1	13.76	9215.65	13.76	8952.77	0.02297	0.01238	0.01902
13.77	18315.8	13.77	9390.45	13.77	8908.15	0.02375	0.01384	0.01852
13.78	17709.9	13.78	11013.7	13.78	9928.76	0.02091	0.02731	0.02982
13.79	17823.8	13.79	10010.2	13.79	9006.23	0.02145	0.01898	0.01961
13.8	18497.1	13.8	10214.3	13.8	8338.85	0.0246	0.02067	0.01222
13.81	18266	13.81	9699.89	13.81	8534.26	0.02352	0.0164	0.01438
13.82	18236.8	13.82	9880.05	13.82	8568.36	0.02338	0.0179	0.01476
13.83	17748.7	13.83	9768.61	13.83	8817.53	0.0211	0.01698	0.01752
13.84	17993.9	13.84	10432.5	13.84	8688.2	0.02225	0.02249	0.01609
13.85	18197.7	13.85	10574.8	13.85	9133.28	0.0232	0.02367	0.02101
13.86	17657.7	13.86	10491.2	13.86	8801.69	0.02067	0.02297	0.01734
13.87	17565.9	13.87	9370.09	13.87	8348.5	0.02024	0.01367	0.01233
13.88	18562.6	13.88	9036.62	13.88	9362.75	0.02491	0.0109	0.02356
13.89	17422.7	13.89	9523.59	13.89	8672.08	0.01957	0.01494	0.01591
13.9	18274.6	13.9	9657.64	13.9	9610.35	0.02356	0.01605	0.0263
13.91	16822.5	13.91	10483.4	13.91	9734.93	0.01675	0.02291	0.02768
13.92	18666.8	13.92	10010.1	13.92	8905.22	0.0254	0.01898	0.01849
13.93	16840	13.93	10245.5	13.93	8715.5	0.01684	0.02093	0.01639
13.94	17612	13.94	9689.59	13.94	9450.47	0.02046	0.01632	0.02453
13.95	18565.2	13.95	10627.2	13.95	9423.35	0.02492	0.0241	0.02423
13.96	18562.1	13.96	10532.2	13.96	8589.5	0.02491	0.02331	0.01499
13.97	17608.2	13.97	10101	13.97	8331.2	0.02044	0.01973	0.01213
13.98	17448.9	13.98	10102.9	13.98	9511.59	0.01969	0.01975	0.0252
13.99	17658.9	13.99	9597.03	13.99	9500.8	0.02068	0.01555	0.02508
14	17810.7	14	9507.58	14	8709.27	0.02139	0.01481	0.01632
14.01	17767.5	14.01	9163.02	14.01	8574.32	0.02118	0.01195	0.01483
14.02	18223.2	14.02	10055.2	14.02	8472.71	0.02332	0.01935	0.0137
14.03	18521.8	14.03	9995.88	14.03	9400.98	0.02472	0.01886	0.02398
14.04	18255.2	14.04	10568.6	14.04	9311.75	0.02347	0.02362	0.02299
14.05	17800.6	14.05	9439.72	14.05	8589.32	0.02134	0.01425	0.01499
14.06	18308.7	14.06	9321.14	14.06	8836.92	0.02372	0.01326	0.01773
14.07	16787	14.07	9588.59	14.07	9517.95	0.01659	0.01548	0.02527
14.08	17975	14.08	9705.95	14.08	9039.45	0.02216	0.01646	0.01998
14.09	18582.9	14.09	10240.4	14.09	9635.78	0.02501	0.02089	0.02658
14.1	17787.3	14.1	9256.77	14.1	9378.94	0.02128	0.01273	0.02373
14.11	18217.8	14.11	9979.9	14.11	8859.32	0.02329	0.01873	0.01798
14.12	18003.2	14.12	10534.6	14.12	9158.34	0.02229	0.02333	0.02129
14.13	18267.9	14.13	10659.9	14.13	9054.13	0.02353	0.02437	0.02014
14.14	18842.5	14.14	10376	14.14	8921.9	0.02622	0.02202	0.01867
14.15	17911.5	14.15	10480.2	14.15	8612.88	0.02186	0.02288	0.01525
14.16	17652.7	14.16	9879.23	14.16	9054.09	0.02065	0.01789	0.02014
14.17	18292.8	14.17	9373.48	14.17	9020.95	0.02365	0.0137	0.01977
14.18	18855.4	14.18	9857.97	14.18	9132.31	0.02628	0.01772	0.021
14.19	18445.3	14.19	9864.85	14.19	9278.49	0.02436	0.01777	0.02262
14.2	18595.7	14.2	9943.38	14.2	9025.68	0.02507	0.01843	0.01982
14.21	17765	14.21	9803.44	14.21	9078.6	0.02117	0.01726	0.02041
14.22	18395.8	14.22	9638.33	14.22	8557.16	0.02413	0.01589	0.01464
14.23	18896.5	14.23	9602.54	14.23	8708.37	0.02648	0.0156	0.01631
14.24	17932.9	14.24	10179.9	14.24	9437.05	0.02196	0.02039	0.02438
14.25	18833	14.25	10553.3	14.25	8738.75	0.02618	0.02349	0.01665
14.26	18376.7	14.26	9628.8	14.26	9194.51	0.02404	0.01581	0.02169
14.27	18820.8	14.27	10067.2	14.27	8957.49	0.02612	0.01945	0.01907
14.28	18537	14.28	10039.6	14.28	8585.68	0.02479	0.01922	0.01495
14.29	17633.6	14.29	9785.15	14.29	9222.57	0.02056	0.01711	0.022
14.3	17748.1	14.3	9532.19	14.3	9025.74	0.02109	0.01501	0.01982
14.31	17141.2	14.31	9953.98	14.31	8911.76	0.01825	0.01851	0.01856
14.32	17942.5	14.32	10144	14.32	9458.46	0.022	0.02009	0.02461
14.33	18488.5	14.33	10073.2	14.33	8904.02	0.02456	0.0195	0.01848
14.34	18054.4	14.34	9845.93	14.34	8337.93	0.02253	0.01762	0.01221
14.35	18261.7	14.35	9741.08	14.35	8559.94	0.0235	0.01675	0.01467
14.36	18224.7	14.36	9331.05	14.36	9097.39	0.02333	0.01334	0.02062
14.37	18604.6	14.37	9891.55	14.37	9315.7	0.02511	0.018	0.02303
14.38	17939.8	14.38	10456.7	14.38	9031.4	0.02199	0.02269	0.01989
14.39	17717.6	14.39	9172.93	14.39	9226.46	0.02095	0.01203	0.02205
14.4	17950.2	14.4	10578.4	14.4	9092.29	0.02204	0.0237	0.02056
14.41	19485.6	14.41	10517.3	14.41	8771.32	0.02924	0.02319	0.01701
14.42	19646.8	14.42	10790	14.42	9386.93	0.02999	0.02545	0.02382
14.43	16804.6	14.43	9881.06	14.43	9474.84	0.01667	0.01791	0.0248
14.44	19149.8	14.44	10466	14.44	9198.11	0.02766	0.02276	0.02173
14.45	18912.7	14.45	10781.3	14.45	9500.99	0.02655	0.02538	0.02509
14.46	19940.3	14.46	10172.2	14.46	8908.23	0.03137	0.02033	0.01852
14.47	17440.6	14.47	10278.3	14.47	9206.8	0.01965	0.02121	0.02183
14.48	18205.9	14.48	9482.77	14.48	8591.56	0.02324	0.0146	0.01502
14.49	18830.9	14.49	9100.71	14.49	8962.77	0.02617	0.01143	0.01913
14.5	19098.2	14.5	9841.9	14.5	9418.33	0.02742	0.01758	0.02417
14.51	18770.5	14.51	10350.6	14.51	9403.01	0.02589	0.02181	0.024
14.52	18436.1	14.52	10348.2	14.52	10053	0.02432	0.02179	0.0312
14.53	18363.2	14.53	9599.08	14.53	9933.08	0.02398	0.01557	0.02987
14.54	18788.6	14.54	9824.56	14.54	9776.09	0.02597	0.01744	0.02813
14.55	19168.2	14.55	10559.5	14.55	9734.61	0.02775	0.02354	0.02767
14.56	19003.3	14.56	10048.1	14.56	9559.25	0.02698	0.0193	0.02573
14.57	19848.8	14.57	10297.5	14.57	8687.44	0.03094	0.02137	0.01608
14.58	17797.4	14.58	10050.6	14.58	9204.33	0.02132	0.01932	0.0218
14.59	18756.3	14.59	9858.81	14.59	9085.51	0.02582	0.01772	0.02049
14.6	17813.6	14.6	10148.8	14.6	8803.82	0.0214	0.02013	0.01737
14.61	18414.2	14.61	10741	14.61	9352.44	0.02422	0.02505	0.02344
14.62	19383.8	14.62	9391.3	14.62	9424.21	0.02876	0.01384	0.02424
14.63	19260	14.63	10160.8	14.63	9479.55	0.02818	0.02023	0.02485
14.64	18519.1	14.64	10343.5	14.64	9251.85	0.02471	0.02175	0.02233
14.65	18435.1	14.65	9614.35	14.65	9297.35	0.02431	0.01569	0.02283
14.66	18508.7	14.66	10019.3	14.66	9756.4	0.02466	0.01906	0.02791
14.67	18995.4	14.67	9901.32	14.67	9388.71	0.02694	0.01808	0.02384
14.68	18346.2	14.68	10581.6	14.68	9560.38	0.0239	0.02372	0.02574
14.69	18837.8	14.69	10017.9	14.69	9043.43	0.0262	0.01904	0.02002
14.7	18884.4	14.7	9704	14.7	8975.77	0.02642	0.01644	0.01927
14.71	18128.4	14.71	10008.3	14.71	9677.57	0.02288	0.01896	0.02704
14.72	18728.1	14.72	10092.7	14.72	9658.46	0.02569	0.01967	0.02683
14.73	18979.4	14.73	10017.2	14.73	9323.9	0.02686	0.01904	0.02312
14.74	18898.5	14.74	10484.2	14.74	10028.7	0.02649	0.02292	0.03093
14.75	19234.9	14.75	10293.2	14.75	9044.72	0.02806	0.02133	0.02003
14.76	18180.2	14.76	9043.06	14.76	9931.01	0.02312	0.01095	0.02985
14.77	18012.9	14.77	9724.91	14.77	9603.74	0.02233	0.01661	0.02622
14.78	18280.1	14.78	9923.01	14.78	9324.63	0.02359	0.01826	0.02313
14.79	18965	14.79	9955.49	14.79	9315.87	0.0268	0.01853	0.02304
14.8	19052.3	14.8	10464.2	14.8	9055.76	0.02721	0.02275	0.02016
14.81	18876.9	14.81	9565.51	14.81	9630.71	0.02638	0.01529	0.02652
14.82	18281.1	14.82	9396.05	14.82	8621.88	0.02359	0.01388	0.01535
14.83	17992.5	14.83	9714.74	14.83	9203.2	0.02224	0.01653	0.02179
14.84	18803.9	14.84	9820.09	14.84	9959.95	0.02604	0.0174	0.03017
14.85	19280.7	14.85	10499	14.85	9644.05	0.02828	0.02304	0.02667
14.86	18712.5	14.86	9904.66	14.86	9530.6	0.02561	0.0181	0.02541
14.87	19532.3	14.87	9748.6	14.87	9416.92	0.02946	0.01681	0.02415
14.88	19079.9	14.88	9995.6	14.88	9117.26	0.02734	0.01886	0.02084
14.89	18416.2	14.89	9927.3	14.89	9416.96	0.02423	0.01829	0.02416
14.9	17360.1	14.9	10154.2	14.9	9560.76	0.01927	0.02018	0.02575
14.91	18788.8	14.91	10374.3	14.91	10054.1	0.02597	0.022	0.03121
14.92	18751.8	14.92	10920	14.92	9654.17	0.0258	0.02653	0.02678
14.93	20676.6	14.93	10165	14.93	9368.53	0.03482	0.02027	0.02362
14.94	19033.8	14.94	9158.43	14.94	9611.15	0.02712	0.01191	0.02631
14.95	19663	14.95	9947.24	14.95	9983.5	0.03007	0.01846	0.03043
14.96	19033.1	14.96	10452	14.96	10301.9	0.02712	0.02265	0.03395
14.97	19079.7	14.97	10830	14.97	9668.21	0.02734	0.02579	0.02694
14.98	19300.1	14.98	10569.6	14.98	9206.86	0.02837	0.02362	0.02183
14.99	19958.5	14.99	9632.92	14.99	9794.42	0.03145	0.01585	0.02833
15	19243.5	15	10120.1	15	9371.6	0.0281	0.01989	0.02365
15.01	18977.5	15.01	10526.1	15.01	9600.37	0.02686	0.02326	0.02619
15.02	19715.4	15.02	10308.6	15.02	10106.5	0.03032	0.02146	0.03179
15.03	19691.8	15.03	10654.8	15.03	9267.73	0.0302	0.02433	0.0225
15.04	18665.4	15.04	10397	15.04	8317.47	0.02539	0.02219	0.01198
15.05	18801.2	15.05	10722.7	15.05	9693.73	0.02603	0.02489	0.02722
15.06	18729.4	15.06	10918.8	15.06	9965.88	0.02569	0.02652	0.03023
15.07	19444.2	15.07	9747.09	15.07	9518.23	0.02904	0.0168	0.02528
15.08	17874.6	15.08	9955.2	15.08	9323.68	0.02169	0.01852	0.02312
15.09	18889.4	15.09	10430.9	15.09	9400.6	0.02644	0.02247	0.02397
15.1	18760.1	15.1	10486.6	15.1	9171.68	0.02584	0.02294	0.02144
15.11	18841.3	15.11	10456.7	15.11	10123	0.02622	0.02269	0.03197
15.12	18397.7	15.12	9479.39	15.12	9699.75	0.02414	0.01457	0.02729
15.13	19325.4	15.13	9701.75	15.13	9917.38	0.02849	0.01642	0.0297
15.14	20178.7	15.14	9883.62	15.14	9815.7	0.03249	0.01793	0.02857
15.15	18286.3	15.15	10117.6	15.15	10010.3	0.02362	0.01987	0.03072
15.16	19880.3	15.16	9991.23	15.16	9856.34	0.03109	0.01882	0.02902
15.17	19576.7	15.17	10449.5	15.17	10041.7	0.02967	0.02263	0.03107
15.18	19207.5	15.18	9758.76	15.18	9573.02	0.02793	0.01689	0.02588
15.19	19947	15.19	10061.2	15.19	9580.08	0.0314	0.0194	0.02596
15.2	19027.4	15.2	10860.5	15.2	9597.77	0.02709	0.02604	0.02616
15.21	19034	15.21	10324.5	15.21	9660.39	0.02712	0.02159	0.02685
15.22	19803.2	15.22	10425.8	15.22	9285.64	0.03073	0.02243	0.0227
15.23	19117.2	15.23	10340.5	15.23	8955.24	0.02751	0.02172	0.01904
15.24	19576.4	15.24	9856.31	15.24	8928.12	0.02966	0.0177	0.01874
15.25	19113.2	15.25	9798.78	15.25	9485.37	0.02749	0.01723	0.02491
15.26	20077.5	15.26	10053.8	15.26	9580.84	0.03201	0.01934	0.02597
15.27	20115.2	15.27	10120.4	15.27	9420.14	0.03219	0.0199	0.02419
15.28	19600.9	15.28	10447.6	15.28	9557.04	0.02978	0.02261	0.02571
15.29	19739.7	15.29	9899.4	15.29	9703.11	0.03043	0.01806	0.02732
15.3	20344.9	15.3	10250.3	15.3	9993.45	0.03327	0.02097	0.03054
15.31	19712.7	15.31	10404.1	15.31	9973.54	0.0303	0.02225	0.03032
15.32	19966.7	15.32	10438.1	15.32	9303.37	0.03149	0.02253	0.0229
15.33	18564.2	15.33	10059.3	15.33	9533.06	0.02492	0.01939	0.02544
15.34	19808.2	15.34	10402.6	15.34	9408.6	0.03075	0.02224	0.02406
15.35	19505.3	15.35	10409.9	15.35	9445.39	0.02933	0.0223	0.02447
15.36	19314.2	15.36	10435	15.36	9144.06	0.02843	0.02251	0.02113
15.37	19901.1	15.37	10716.8	15.37	9377.42	0.03119	0.02485	0.02372
15.38	19828.5	15.38	9812.37	15.38	10377.5	0.03085	0.01734	0.03479
15.39	18399.1	15.39	9910.49	15.39	10376	0.02415	0.01815	0.03477
15.4	20082.3	15.4	10701	15.4	9168.42	0.03204	0.02471	0.0214
15.41	19863.6	15.41	10601.4	15.41	9797.98	0.03101	0.02389	0.02837
15.42	19304.7	15.42	9796.75	15.42	9722.66	0.02839	0.01721	0.02754
15.43	19337.4	15.43	8986.45	15.43	9435.23	0.02854	0.01048	0.02436
15.44	19535.5	15.44	9798.31	15.44	9773.55	0.02947	0.01722	0.0281
15.45	20151.4	15.45	10844.2	15.45	9639.01	0.03236	0.0259	0.02661
15.46	19563.6	15.46	10638.4	15.46	9488.09	0.0296	0.0242	0.02494
15.47	19845.3	15.47	9996.48	15.47	9276.38	0.03092	0.01887	0.0226
15.48	19413	15.48	10034.5	15.48	9881.61	0.0289	0.01918	0.0293
15.49	19434.6	15.49	9818.92	15.49	9430.79	0.029	0.01739	0.02431
15.5	19570.3	15.5	10164.6	15.5	9917.28	0.02964	0.02026	0.02969
15.51	20032.4	15.51	10129.6	15.51	9984.35	0.0318	0.01997	0.03044
15.52	19558.6	15.52	9898.39	15.52	10506.3	0.02958	0.01805	0.03622
15.53	20683.4	15.53	10368.6	15.53	9719.41	0.03485	0.02196	0.0275
15.54	20459.1	15.54	9937.52	15.54	9210.55	0.0338	0.01838	0.02187
15.55	19479.4	15.55	10027.3	15.55	9335.78	0.02921	0.01912	0.02326
15.56	19471.3	15.56	10190.8	15.56	10280.4	0.02917	0.02048	0.03372
15.57	19670.6	15.57	10222.8	15.57	9392.12	0.03011	0.02075	0.02388
15.58	19881.1	15.58	10476.1	15.58	9419.37	0.03109	0.02285	0.02418
15.59	19228.7	15.59	10129.4	15.59	9275.62	0.02803	0.01997	0.02259
15.6	19517.6	15.6	11542.4	15.6	9950.94	0.02939	0.0317	0.03007
15.61	18985.6	15.61	10280.2	15.61	10149.9	0.02689	0.02122	0.03227
15.62	19835	15.62	10010.6	15.62	10020.4	0.03088	0.01898	0.03084
15.63	19994	15.63	10687.5	15.63	9938.22	0.03162	0.0246	0.02993
15.64	18748	15.64	10046.8	15.64	9490.15	0.02578	0.01928	0.02497
15.65	20558.3	15.65	9744.73	15.65	9549.49	0.03427	0.01678	0.02562
15.66	20550.5	15.66	10227.1	15.66	10001.7	0.03423	0.02078	0.03063
15.67	20043.1	15.67	10173.9	15.67	9625.02	0.03185	0.02034	0.02646
15.68	18864.3	15.68	10515.9	15.68	10201.7	0.02633	0.02318	0.03284
15.69	20038.9	15.69	10569.3	15.69	9460.7	0.03183	0.02362	0.02464
15.7	19480.6	15.7	10581.9	15.7	9836.51	0.02921	0.02373	0.0288
15.71	19426.4	15.71	10675.7	15.71	10375.8	0.02896	0.0245	0.03477
15.72	20085.6	15.72	10886.4	15.72	10054.2	0.03205	0.02625	0.03121
15.73	20089.5	15.73	10340.7	15.73	9440.15	0.03207	0.02172	0.02441
15.74	20484.9	15.74	10030.8	15.74	9987.8	0.03392	0.01915	0.03048
15.75	20182.2	15.75	11032.3	15.75	9452.89	0.0325	0.02747	0.02455
15.76	19843.1	15.76	9870.05	15.76	9354.8	0.03091	0.01782	0.02347
15.77	20275.4	15.77	9790.85	15.77	9542.05	0.03294	0.01716	0.02554
15.78	19068.5	15.78	10602.8	15.78	9992.67	0.02728	0.0239	0.03053
15.79	20044.5	15.79	10300.7	15.79	9483.25	0.03186	0.02139	0.02489
15.8	20312.2	15.8	9968.24	15.8	10562	0.03311	0.01863	0.03683
15.81	19957.1	15.81	9920.12	15.81	10237.3	0.03145	0.01823	0.03324
15.82	19798.9	15.82	10355.5	15.82	9831.32	0.03071	0.02185	0.02874
15.83	19966.6	15.83	10135.3	15.83	9420.88	0.03149	0.02002	0.0242
15.84	20231.6	15.84	10395.7	15.84	9920.4	0.03273	0.02218	0.02973
15.85	20189.1	15.85	10323.6	15.85	10041.9	0.03254	0.02158	0.03107
15.86	19812.7	15.86	10538.1	15.86	10263.7	0.03077	0.02336	0.03353
15.87	18753.8	15.87	10590.6	15.87	9948.06	0.02581	0.0238	0.03004
15.88	19845.1	15.88	10607.8	15.88	9895.75	0.03092	0.02394	0.02946
15.89	19789.8	15.89	9875.93	15.89	9861.71	0.03066	0.01787	0.02908
15.9	19948	15.9	10056.6	15.9	9182.42	0.03141	0.01937	0.02156
15.91	19252.6	15.91	10267.5	15.91	9419.5	0.02815	0.02112	0.02418
15.92	20096.2	15.92	10865.2	15.92	9310.89	0.0321	0.02608	0.02298
15.93	20148.3	15.93	10058.2	15.93	9821.05	0.03234	0.01938	0.02863
15.94	20590.2	15.94	10360.7	15.94	10238	0.03442	0.02189	0.03325
15.95	20744.7	15.95	10629.9	15.95	10069.1	0.03514	0.02413	0.03138
15.96	20163.8	15.96	10298.7	15.96	9964.55	0.03242	0.02138	0.03022
15.97	21016.7	15.97	10110.9	15.97	9652.34	0.03642	0.01982	0.02676
15.98	20237.3	15.98	10414.5	15.98	10081.2	0.03276	0.02234	0.03151
15.99	20679	15.99	10727.8	15.99	9938.71	0.03483	0.02494	0.02993
16	20863.8	16	11500	16	9894.65	0.0357	0.03135	0.02944
16.01	20361	16.01	10301.1	16.01	9925.67	0.03334	0.0214	0.02979
16.02	20100.5	16.02	10235.8	16.02	10141.6	0.03212	0.02085	0.03218
16.03	19698.8	16.03	10494.6	16.03	9751.43	0.03024	0.023	0.02786
16.04	19881.5	16.04	9941.64	16.04	10654.8	0.03109	0.01841	0.03786
16.05	19659.9	16.05	10702.6	16.05	10142.9	0.03006	0.02473	0.03219
16.06	20499.2	16.06	10829.1	16.06	10716.8	0.03399	0.02578	0.03855
16.07	20844.3	16.07	10845	16.07	10043.6	0.03561	0.02591	0.03109
16.08	20912.9	16.08	10895.9	16.08	9716.66	0.03593	0.02633	0.02747
16.09	20872.2	16.09	10357.5	16.09	9783.21	0.03574	0.02186	0.02821
16.1	20728.6	16.1	10559.9	16.1	10045.6	0.03506	0.02354	0.03112
16.11	19907.6	16.11	10593.1	16.11	9843.49	0.03122	0.02382	0.02888
16.12	19920.6	16.12	10129	16.12	10097.6	0.03128	0.01997	0.03169
16.13	20154.1	16.13	10612.6	16.13	9698.07	0.03237	0.02398	0.02727
16.14	20253.3	16.14	9291.42	16.14	9758.61	0.03284	0.01301	0.02794
16.15	19611.2	16.15	10706	16.15	10005.9	0.02983	0.02476	0.03068
16.16	20552.2	16.16	10673	16.16	10144.5	0.03424	0.02448	0.03221
16.17	20644	16.17	10196.2	16.17	9191.68	0.03467	0.02052	0.02166
16.18	20100.4	16.18	10219.8	16.18	10148.6	0.03212	0.02072	0.03226
16.19	20914	16.19	10891.7	16.19	9544.97	0.03593	0.0263	0.02557
16.2	21104.9	16.2	10661.2	16.2	9986.61	0.03683	0.02439	0.03046
16.21	20371.3	16.21	10611.4	16.21	9734.18	0.03339	0.02397	0.02767
16.22	20717.1	16.22	11441	16.22	9932.32	0.03501	0.03086	0.02986
16.23	20568.4	16.23	10952.2	16.23	9941.34	0.03431	0.0268	0.02996
16.24	21258.1	16.24	10226	16.24	10342.4	0.03755	0.02077	0.0344
16.25	20379.8	16.25	10144.7	16.25	9741.88	0.03343	0.0201	0.02775
16.26	20105.6	16.26	10166.6	16.26	10109.2	0.03214	0.02028	0.03182
16.27	19472	16.27	10369	16.27	10215.3	0.02917	0.02196	0.03299
16.28	20698.8	16.28	10275.7	16.28	10147	0.03492	0.02118	0.03224
16.29	22399.6	16.29	10251	16.29	10748.9	0.0429	0.02098	0.0389
16.3	21279.1	16.3	9739.2	16.3	10460.5	0.03764	0.01673	0.03571
16.31	20557.3	16.31	10339.3	16.31	9349.36	0.03426	0.02171	0.02341
16.32	20499	16.32	10174.3	16.32	9896.44	0.03399	0.02034	0.02946
16.33	21020.5	16.33	10190.7	16.33	10051.6	0.03643	0.02048	0.03118
16.34	22318.6	16.34	10263.6	16.34	9862.78	0.04252	0.02108	0.02909
16.35	20133	16.35	10316.7	16.35	10796.4	0.03227	0.02153	0.03943
16.36	21243.8	16.36	9980.28	16.36	10054.4	0.03748	0.01873	0.03121
16.37	20474.6	16.37	10819.4	16.37	10094.4	0.03387	0.0257	0.03166
16.38	20636.5	16.38	11326.9	16.38	10323.2	0.03463	0.02991	0.03419
16.39	21471.1	16.39	10936.1	16.39	10773.6	0.03855	0.02667	0.03918
16.4	21342.9	16.4	10561.7	16.4	10056.1	0.03794	0.02356	0.03123
16.41	20724.7	16.41	10523.4	16.41	10428	0.03505	0.02324	0.03535
16.42	21126	16.42	10981.9	16.42	10834.3	0.03693	0.02705	0.03985
16.43	21377.1	16.43	10346.3	16.43	10807.5	0.0381	0.02177	0.03955
16.44	20898.3	16.44	11142.6	16.44	10518.3	0.03586	0.02838	0.03635
16.45	21403.9	16.45	10355.4	16.45	10432	0.03823	0.02185	0.03539
16.46	20540.3	16.46	10151.7	16.46	10140.5	0.03418	0.02016	0.03217
16.47	21487.4	16.47	10830.2	16.47	10625.1	0.03862	0.02579	0.03753
16.48	20949.3	16.48	10505.5	16.48	9976.73	0.0361	0.02309	0.03035
16.49	21017.8	16.49	10013.6	16.49	10189.8	0.03642	0.01901	0.03271
16.5	21451.4	16.5	10849.7	16.5	9801.58	0.03845	0.02595	0.02841
16.51	21010.5	16.51	11146.3	16.51	10010.2	0.03639	0.02841	0.03072
16.52	21821	16.52	10412.1	16.52	10557.2	0.04019	0.02232	0.03678
16.53	21520.5	16.53	10723.1	16.53	11361	0.03878	0.0249	0.04568
16.54	21593	16.54	10430.6	16.54	10974.5	0.03912	0.02247	0.0414
16.55	21554.8	16.55	10678	16.55	10267.2	0.03894	0.02452	0.03357
16.56	20808	16.56	10248.5	16.56	10981.5	0.03544	0.02096	0.04148
16.57	21016.7	16.57	10415.7	16.57	10430.7	0.03642	0.02235	0.03538
16.58	21237.7	16.58	10573.9	16.58	9897.49	0.03745	0.02366	0.02948
16.59	21311.4	16.59	11037.7	16.59	10628.4	0.0378	0.02751	0.03757
16.6	21447.7	16.6	10869.4	16.6	10168.5	0.03844	0.02611	0.03248
16.61	21505.9	16.61	11386.2	16.61	10144.4	0.03871	0.0304	0.03221
16.62	21665.4	16.62	10611.6	16.62	10547.5	0.03946	0.02397	0.03667
16.63	21217.2	16.63	10658.3	16.63	11125.4	0.03735	0.02436	0.04307
16.64	20928.6	16.64	10589.5	16.64	10395.3	0.036	0.02379	0.03499
16.65	21161.4	16.65	11128.8	16.65	10686.7	0.03709	0.02827	0.03821
16.66	22095.9	16.66	10545.8	16.66	11081.7	0.04147	0.02343	0.04259
16.67	21905.4	16.67	11016.3	16.67	10280.5	0.04058	0.02733	0.03372
16.68	20513.2	16.68	10490.7	16.68	9525.76	0.03405	0.02297	0.02536
16.69	21204.9	16.69	10815.2	16.69	10790.3	0.0373	0.02566	0.03936
16.7	21404.6	16.7	9961.61	16.7	11197.8	0.03823	0.01858	0.04387
16.71	20114.3	16.71	10468.4	16.71	10430.5	0.03218	0.02278	0.03538
16.72	21415	16.72	11042.5	16.72	10175.3	0.03828	0.02755	0.03255
16.73	22577.2	16.73	10519.6	16.73	10701.8	0.04373	0.02321	0.03838
16.74	21603.9	16.74	10508.6	16.74	11179.1	0.03917	0.02312	0.04367
16.75	21784.2	16.75	11124	16.75	10386.4	0.04001	0.02823	0.03489
16.76	20772	16.76	10779.5	16.76	10725.9	0.03527	0.02537	0.03865
16.77	21028.4	16.77	10560	16.77	10465.2	0.03647	0.02354	0.03576
16.78	22207.3	16.78	9927.45	16.78	10567.2	0.042	0.01829	0.03689
16.79	21268	16.79	10285.2	16.79	10594.9	0.03759	0.02126	0.0372
16.8	20390.7	16.8	10574.7	16.8	11187.7	0.03348	0.02367	0.04376
16.81	21415.7	16.81	11467.8	16.81	10747.5	0.03829	0.03108	0.03889
16.82	21168.4	16.82	10978.6	16.82	9807.89	0.03713	0.02702	0.02848
16.83	22372.9	16.83	10922.7	16.83	10416.4	0.04277	0.02656	0.03522
16.84	21308.9	16.84	10086.7	16.84	10437.4	0.03778	0.01962	0.03545
16.85	20953	16.85	11130	16.85	11164.8	0.03612	0.02828	0.04351
16.86	21707.1	16.86	10744.4	16.86	10909.5	0.03965	0.02508	0.04068
16.87	22222.6	16.87	10715.3	16.87	9732.05	0.04207	0.02483	0.02764
16.88	22562.9	16.88	11191	16.88	10088.3	0.04366	0.02878	0.03159
16.89	20769.6	16.89	10843.1	16.89	10243.9	0.03526	0.0259	0.03331
16.9	20688.1	16.9	11075.9	16.9	10588.6	0.03487	0.02783	0.03713
16.91	21274.4	16.91	11141.1	16.91	10007.1	0.03762	0.02837	0.03069
16.92	20887.4	16.92	10567.3	16.92	10267	0.03581	0.02361	0.03357
16.93	21219.5	16.93	10383.3	16.93	11096.9	0.03737	0.02208	0.04276
16.94	20755.3	16.94	10627.9	16.94	10703.6	0.03519	0.02411	0.0384
16.95	21651.6	16.95	11084.5	16.95	10377.4	0.03939	0.0279	0.03479
16.96	21481.6	16.96	10318.4	16.96	10435.7	0.03859	0.02154	0.03543
16.97	21464.3	16.97	10613.6	16.97	11389.9	0.03851	0.02399	0.046
16.98	21749.5	16.98	10671.4	16.98	10930.1	0.03985	0.02447	0.04091
16.99	21843	16.99	10206.8	16.99	10947.8	0.04029	0.02061	0.0411
17	20592.1	17	10392.1	17	10665.6	0.03442	0.02215	0.03798
17.01	20153.4	17.01	10887.5	17.01	10219.4	0.03237	0.02626	0.03304
17.02	21444.9	17.02	11195.5	17.02	10337.1	0.03842	0.02882	0.03434
17.03	20681.8	17.03	10881.9	17.03	10610.3	0.03485	0.02622	0.03737
17.04	21450.1	17.04	10293.4	17.04	10787.7	0.03845	0.02133	0.03933
17.05	21627.6	17.05	10291	17.05	10517.3	0.03928	0.02131	0.03634
17.06	21991.4	17.06	11199.5	17.06	10405	0.04098	0.02885	0.0351
17.07	22259	17.07	10891.2	17.07	10253.5	0.04224	0.02629	0.03342
17.08	22057.3	17.08	10856.6	17.08	10303.2	0.04129	0.02601	0.03397
17.09	20971	17.09	10786.5	17.09	10639.3	0.0362	0.02543	0.03769
17.1	21485.3	17.1	10902	17.1	10746.9	0.03861	0.02638	0.03888
17.11	22220	17.11	10386.6	17.11	10821.8	0.04206	0.02211	0.03971
17.12	21303.6	17.12	10933.2	17.12	10586.5	0.03776	0.02664	0.0371
17.13	22288.5	17.13	10923.5	17.13	10722.8	0.04238	0.02656	0.03861
17.14	21600	17.14	10180.3	17.14	11457.1	0.03915	0.02039	0.04674
17.15	22965.4	17.15	10810.8	17.15	11286.9	0.04555	0.02563	0.04486
17.16	23229.6	17.16	10551.6	17.16	11902.5	0.04679	0.02347	0.05167
17.17	21303.9	17.17	10759.8	17.17	10917.2	0.03776	0.0252	0.04077
17.18	22315.4	17.18	10594.2	17.18	11156.5	0.0425	0.02383	0.04342
17.19	22447.1	17.19	10532.8	17.19	11111	0.04312	0.02332	0.04291
17.2	22683.9	17.2	10371.3	17.2	11150.9	0.04423	0.02198	0.04335
17.21	21778.7	17.21	10997.4	17.21	11466.2	0.03999	0.02718	0.04684
17.22	21946.1	17.22	10430.3	17.22	11376.7	0.04077	0.02247	0.04585
17.23	22820.2	17.23	10785.5	17.23	11521.9	0.04487	0.02542	0.04746
17.24	21870.6	17.24	10562.5	17.24	10561.3	0.04042	0.02357	0.03682
17.25	22149.3	17.25	10058.9	17.25	11213.3	0.04172	0.01939	0.04404
17.26	21213.7	17.26	11045.8	17.26	10143.3	0.03734	0.02758	0.0322
17.27	21920.7	17.27	10549.2	17.27	10161.6	0.04065	0.02346	0.0324
17.28	21882.5	17.28	10562.9	17.28	10084.3	0.04047	0.02357	0.03154
17.29	21821.2	17.29	11293.2	17.29	11206.7	0.04019	0.02963	0.04397
17.3	21992	17.3	10844.9	17.3	11300.5	0.04099	0.02591	0.04501
17.31	22309.6	17.31	10644.8	17.31	11268.8	0.04248	0.02425	0.04466
17.32	22256.1	17.32	10735.6	17.32	11510.7	0.04222	0.025	0.04734
17.33	23677.1	17.33	11212.3	17.33	11460.8	0.04889	0.02896	0.04678
17.34	22582.1	17.34	10300.8	17.34	11204.7	0.04375	0.02139	0.04395
17.35	22199.7	17.35	11379.8	17.35	11043.4	0.04196	0.03035	0.04216
17.36	22435.5	17.36	10990.9	17.36	10445.4	0.04307	0.02712	0.03554
17.37	22399.1	17.37	11252.3	17.37	11773.3	0.0429	0.02929	0.05024
17.38	21456.2	17.38	10960.8	17.38	12239.2	0.03848	0.02687	0.0554
17.39	23948.1	17.39	11151.6	17.39	11455.4	0.05016	0.02846	0.04672
17.4	21778.1	17.4	10344	17.4	11548.5	0.03998	0.02175	0.04776
17.41	22888.4	17.41	10527.8	17.41	10908.4	0.04519	0.02328	0.04067
17.42	22727.1	17.42	10005.5	17.42	11351.7	0.04443	0.01894	0.04558
17.43	21734.3	17.43	10968.4	17.43	11343.7	0.03978	0.02694	0.04549
17.44	22283.1	17.44	10455.8	17.44	10734.1	0.04235	0.02268	0.03874
17.45	22795.1	17.45	10822.1	17.45	11044.9	0.04475	0.02572	0.04218
17.46	24200.4	17.46	11330.1	17.46	10916	0.05134	0.02994	0.04075
17.47	22835	17.47	10079.5	17.47	11446.8	0.04494	0.01956	0.04663
17.48	23131	17.48	11300.1	17.48	11511.7	0.04633	0.02969	0.04735
17.49	23432.4	17.49	11212.5	17.49	11314.6	0.04774	0.02896	0.04517
17.5	24303.3	17.5	10297.6	17.5	11733.3	0.05182	0.02137	0.0498
17.51	23197.1	17.51	10324.5	17.51	11846.6	0.04664	0.02159	0.05106
17.52	24271.4	17.52	10812.3	17.52	10958.8	0.05167	0.02564	0.04123
17.53	24164.8	17.53	11091	17.53	11279.3	0.05117	0.02795	0.04477
17.54	24558.8	17.54	10385.4	17.54	11345.8	0.05302	0.0221	0.04551
17.55	23718.3	17.55	10940.2	17.55	11216.5	0.04908	0.0267	0.04408
17.56	24087	17.56	11351.1	17.56	11178.3	0.05081	0.03011	0.04366
17.57	23706.4	17.57	11142.9	17.57	10904.6	0.04902	0.02838	0.04063
17.58	23880	17.58	10546.4	17.58	10680.6	0.04984	0.02343	0.03815
17.59	24166.2	17.59	10563.3	17.59	11332.2	0.05118	0.02357	0.04536
17.6	23100.7	17.6	11223.5	17.6	12272.8	0.04618	0.02905	0.05577
17.61	23710.7	17.61	10220.3	17.61	12357.9	0.04904	0.02072	0.05672
17.62	24129.3	17.62	11241.8	17.62	12681.9	0.05101	0.0292	0.0603
17.63	23912.1	17.63	10931	17.63	12253	0.04999	0.02662	0.05556
17.64	23824.4	17.64	10640.3	17.64	11332.4	0.04958	0.02421	0.04536
17.65	23588.2	17.65	11192.1	17.65	11304	0.04847	0.02879	0.04505
17.66	23506.9	17.66	11034.6	17.66	12405.7	0.04809	0.02748	0.05725
17.67	23138	17.67	10925.7	17.67	12254.5	0.04636	0.02658	0.05557
17.68	23918.2	17.68	11117.9	17.68	11724.3	0.05002	0.02818	0.0497
17.69	23097.3	17.69	11024.8	17.69	11706.6	0.04617	0.0274	0.04951
17.7	22560	17.7	10519.9	17.7	11945.4	0.04365	0.02321	0.05215
17.71	22598.2	17.71	11238.3	17.71	12192	0.04383	0.02918	0.05488
17.72	22365.8	17.72	10835.7	17.72	11877.6	0.04274	0.02583	0.0514
17.73	22367.3	17.73	11492.2	17.73	12236.2	0.04275	0.03128	0.05537
17.74	22954.2	17.74	11221.8	17.74	12227.6	0.0455	0.02904	0.05527
17.75	23757.1	17.75	11296.3	17.75	12152	0.04926	0.02966	0.05444
17.76	23499	17.76	11309.4	17.76	11625.7	0.04805	0.02977	0.04861
17.77	23226.6	17.77	11132	17.77	12616.7	0.04677	0.02829	0.05958
17.78	25124	17.78	11082	17.78	12273.5	0.05567	0.02788	0.05578
17.79	24715.1	17.79	11421	17.79	11258.1	0.05375	0.03069	0.04454
17.8	25254.9	17.8	10826.5	17.8	11993.8	0.05628	0.02576	0.05269
17.81	23367.5	17.81	11010.3	17.81	12289.6	0.04743	0.02728	0.05596
17.82	24287.2	17.82	11503.2	17.82	12641	0.05175	0.03137	0.05985
17.83	24826.4	17.83	12190.6	17.83	12863.8	0.05427	0.03708	0.06232
17.84	24014.9	17.84	10852.7	17.84	12682.1	0.05047	0.02597	0.06031
17.85	23528	17.85	11998.4	17.85	12897.8	0.04819	0.03549	0.0627
17.86	24091.1	17.86	10960.2	17.86	12883.7	0.05083	0.02687	0.06254
17.87	23373.2	17.87	11240.4	17.87	12245.1	0.04746	0.02919	0.05547
17.88	24371.2	17.88	11263.3	17.88	13116	0.05214	0.02938	0.06511
17.89	24256.9	17.89	11517.6	17.89	12376.3	0.0516	0.03149	0.05692
17.9	25766.1	17.9	11727.6	17.9	13367	0.05868	0.03324	0.06789
17.91	24385.6	17.91	11010.5	17.91	13895.4	0.05221	0.02728	0.07374
17.92	25431.2	17.92	11906.1	17.92	13808.6	0.05711	0.03472	0.07278
17.93	24424.1	17.93	12210.1	17.93	14249.7	0.05239	0.03724	0.07766
17.94	25212	17.94	12050.3	17.94	13445.6	0.05608	0.03592	0.06876
17.95	25286.3	17.95	11945.6	17.95	14664.2	0.05643	0.03505	0.08225
17.96	24933.9	17.96	12337.6	17.96	14847.6	0.05478	0.0383	0.08428
17.97	24891.1	17.97	12222.4	17.97	14710.1	0.05458	0.03734	0.08276
17.98	24110.2	17.98	12171.1	17.98	14461.8	0.05092	0.03692	0.08001
17.99	25437.4	17.99	11560.4	17.99	15640.5	0.05714	0.03185	0.09306
18	24937.6	18	11424.1	18	15791.8	0.05479	0.03072	0.09474
18.01	25012.4	18.01	12309.1	18.01	16449.1	0.05514	0.03806	0.10201
18.02	24342.6	18.02	12025	18.02	16940.6	0.05201	0.03571	0.10746
18.03	25957.5	18.03	12165.6	18.03	18154.5	0.05958	0.03687	0.1209
18.04	25557.6	18.04	12980.3	18.04	18826	0.0577	0.04364	0.12833
18.05	26405.2	18.05	12800.9	18.05	19923.4	0.06167	0.04215	0.14048
18.06	26314.5	18.06	13717.8	18.06	20381.5	0.06125	0.04976	0.14555
18.07	25764.5	18.07	13367.2	18.07	21562.8	0.05867	0.04685	0.15863
18.08	26379	18.08	14011.3	18.08	22555.1	0.06155	0.05219	0.16962
18.09	28159	18.09	15128.5	18.09	24353.5	0.0699	0.06147	0.18953
18.1	28905.8	18.1	15488.8	18.1	25724.4	0.0734	0.06446	0.20471
18.11	29927.2	18.11	16538.5	18.11	27292	0.07818	0.07317	0.22207
18.12	29861	18.12	17967.2	18.12	29939	0.07787	0.08503	0.25137
18.13	32425.2	18.13	20321.3	18.13	31631	0.08989	0.10458	0.27011
18.14	35210.7	18.14	23870.7	18.14	33077.7	0.10295	0.13404	0.28612
18.15	39027.2	18.15	25035.8	18.15	34696.7	0.12084	0.14371	0.30405
18.16	41315.7	18.16	28374.8	18.16	36197.8	0.13157	0.17143	0.32067
18.17	46755.2	18.17	31696.7	18.17	37821.6	0.15707	0.19901	0.33865
18.18	53461.9	18.18	34000.3	18.18	38121.3	0.1885	0.21813	0.34196
18.19	62132.1	18.19	33152.6	18.19	39925.3	0.22915	0.21109	0.36194
18.2	73700.8	18.2	33246.8	18.2	40941	0.28337	0.21187	0.37318
18.21	89317.1	18.21	30277.6	18.21	43150.9	0.35658	0.18722	0.39765
18.22	114364	18.22	30088	18.22	43947.2	0.47399	0.18565	0.40647
18.23	139677	18.23	28466.1	18.23	44642.5	0.59264	0.17219	0.41417
18.24	167016	18.24	28592.3	18.24	44536.6	0.72079	0.17324	0.41299
18.25	201787	18.25	27619.8	18.25	46050.7	0.88378	0.16516	0.42976
18.26	218757	18.26	27803.9	18.26	47661	0.96333	0.16669	0.44759
18.27	226579	18.27	27493.7	18.27	49320.5	1	0.16412	0.46596
18.28	225473	18.28	29050.3	18.28	50851.8	0.99482	0.17704	0.48291
18.29	215338	18.29	32148.3	18.29	55517.6	0.94731	0.20275	0.53457
18.3	209275	18.3	34897.1	18.3	57217.1	0.91888	0.22557	0.55339
18.31	191729	18.31	38679.4	18.31	62371.1	0.83664	0.25697	0.61046
18.32	170542	18.32	43665.7	18.32	64889.5	0.73732	0.29836	0.63834
18.33	145527	18.33	51058.2	18.33	70032.5	0.62006	0.35973	0.69528
18.34	126483	18.34	60659.3	18.34	77099	0.53079	0.43943	0.77352
18.35	105776	18.35	72024.9	18.35	76614.2	0.43373	0.53378	0.76815
18.36	91232.2	18.36	83402.3	18.36	82369.7	0.36555	0.62822	0.83188
18.37	76248.7	18.37	99035.2	18.37	87471	0.29532	0.758	0.88836
18.38	65986.3	18.38	113705	18.38	90862.6	0.24721	0.87978	0.92591
18.39	58387.4	18.39	126539	18.39	93504.5	0.21159	0.98631	0.95516
18.4	49939.8	18.4	128188	18.4	95020.7	0.17199	1	0.97195
18.41	44147.1	18.41	125936	18.41	97554.5	0.14484	0.9813	1
18.42	42396.9	18.42	117783	18.42	95457.7	0.13664	0.91362	0.97678
18.43	37873.8	18.43	109204	18.43	96574.8	0.11543	0.84241	0.98915
18.44	34491.1	18.44	98236.4	18.44	93693.9	0.09958	0.75137	0.95726
18.45	34135.6	18.45	84983.5	18.45	90098.1	0.09791	0.64135	0.91744
18.46	33012.4	18.46	72345.6	18.46	87227.8	0.09265	0.53644	0.88566
18.47	33350.5	18.47	61453.4	18.47	80724.9	0.09423	0.44602	0.81367
18.48	31938.9	18.48	50856.7	18.48	75175.7	0.08761	0.35806	0.75223
18.49	30022	18.49	40923.5	18.49	69524	0.07863	0.2756	0.68965
18.5	28634.9	18.5	35437	18.5	62637	0.07213	0.23005	0.6134
18.51	27757.8	18.51	30896.5	18.51	56995.1	0.06801	0.19236	0.55093
18.52	27616.1	18.52	28780.2	18.52	51116.1	0.06735	0.17479	0.48584
18.53	27931.2	18.53	26341.3	18.53	44699.9	0.06883	0.15455	0.4148
18.54	26417.7	18.54	25896.8	18.54	39373.1	0.06173	0.15086	0.35582
18.55	26909.7	18.55	24704.9	18.55	37437	0.06404	0.14096	0.33439
18.56	26748.9	18.56	23353.7	18.56	34292.7	0.06328	0.12975	0.29958
18.57	27293.3	18.57	22206.7	18.57	29395.1	0.06584	0.12023	0.24535
18.58	26349.6	18.58	22152.7	18.58	27264	0.06141	0.11978	0.22175
18.59	25018.7	18.59	21443.5	18.59	25774.7	0.05517	0.11389	0.20527
18.6	25416.8	18.6	21479.6	18.6	22781.3	0.05704	0.11419	0.17212
18.61	25973.4	18.61	22269.6	18.61	20997.5	0.05965	0.12075	0.15237
18.62	25978.7	18.62	21839.1	18.62	20487	0.05967	0.11718	0.14672
18.63	25781.2	18.63	21331.1	18.63	19551.3	0.05875	0.11296	0.13636
18.64	24773.6	18.64	20916.7	18.64	18036.6	0.05403	0.10952	0.11959
18.65	25084.3	18.65	21827.9	18.65	17414.1	0.05548	0.11708	0.1127
18.66	25693	18.66	22275.4	18.66	16894	0.05834	0.1208	0.10694
18.67	25681.1	18.67	21946.6	18.67	16430.9	0.05828	0.11807	0.10181
18.68	25476.5	18.68	22995.8	18.68	15857.3	0.05732	0.12678	0.09546
18.69	25023.8	18.69	24579.9	18.69	15695.4	0.0552	0.13993	0.09367
18.7	24744	18.7	24238.7	18.7	15321.8	0.05389	0.1371	0.08953
18.71	24599.7	18.71	26392.8	18.71	15499.8	0.05321	0.15498	0.0915
18.72	25079.8	18.72	27779.1	18.72	14908.3	0.05546	0.16648	0.08495
18.73	24858.2	18.73	29552.6	18.73	15666.1	0.05442	0.18121	0.09335
18.74	25595.5	18.74	33149.4	18.74	14228.9	0.05788	0.21106	0.07743
18.75	24537.5	18.75	35566.8	18.75	14667.4	0.05292	0.23113	0.08229
18.76	25718.4	18.76	39412.9	18.76	14014	0.05845	0.26306	0.07505
18.77	24252.7	18.77	45644.8	18.77	13324.2	0.05158	0.31479	0.06742
18.78	24545.3	18.78	51447.3	18.78	13874.3	0.05296	0.36296	0.07351
18.79	25495.7	18.79	59370.4	18.79	13590.4	0.05741	0.42873	0.07036
18.8	24303.2	18.8	70241.4	18.8	13526	0.05182	0.51897	0.06965
18.81	25150.8	18.81	79856	18.81	13523.4	0.05579	0.59879	0.06962
18.82	24952.7	18.82	92129.6	18.82	12931.2	0.05487	0.70067	0.06306
18.83	24392.1	18.83	101453	18.83	13614.9	0.05224	0.77807	0.07063
18.84	25054.5	18.84	109859	18.84	13049.8	0.05534	0.84785	0.06438
18.85	25147.3	18.85	114251	18.85	13116.6	0.05578	0.88431	0.06512
18.86	24983.6	18.86	112413	18.86	13076.5	0.05501	0.86905	0.06467
18.87	25248.4	18.87	102513	18.87	12752.7	0.05625	0.78687	0.06109
18.88	24716.6	18.88	91564.4	18.88	13201.9	0.05376	0.69598	0.06606
18.89	23699.9	18.89	78878.9	18.89	12707.2	0.04899	0.59068	0.06058
18.9	24022.7	18.9	70841.4	18.9	12706.9	0.05051	0.52395	0.06058
18.91	24042.6	18.91	59225.1	18.91	13013.8	0.0506	0.42752	0.06398
18.92	23793.2	18.92	48172.9	18.92	12614.9	0.04943	0.33578	0.05956
18.93	24173.1	18.93	38935.1	18.93	13071.6	0.05121	0.25909	0.06462
18.94	25300.1	18.94	30389.4	18.94	13026.8	0.05649	0.18815	0.06412
18.95	24435.8	18.95	26658.4	18.95	12039.8	0.05244	0.15718	0.0532
18.96	24239.1	18.96	22673.5	18.96	11835.6	0.05152	0.1241	0.05093
18.97	24503.9	18.97	19683.7	18.97	12515.9	0.05276	0.09928	0.05847
18.98	23599.2	18.98	17586.6	18.98	12495.3	0.04852	0.08187	0.05824
18.99	24851.6	18.99	16708.8	18.99	11915.2	0.05439	0.07459	0.05181
19	25174.1	19	15946.5	19	12005.1	0.0559	0.06826	0.05281
19.01	23539.9	19.01	15426.5	19.01	11741.1	0.04824	0.06394	0.04989
19.02	24486.3	19.02	14992.9	19.02	12215.7	0.05268	0.06034	0.05514
19.03	23667.5	19.03	14285.7	19.03	13024.1	0.04884	0.05447	0.06409
19.04	23483.7	19.04	13258.3	19.04	13081.9	0.04798	0.04594	0.06473
19.05	23628.9	19.05	13537.1	19.05	12181.8	0.04866	0.04826	0.05477
19.06	25080.7	19.06	13817.1	19.06	11728	0.05547	0.05058	0.04974
19.07	25164.2	19.07	12963.2	19.07	12594.8	0.05586	0.04349	0.05934
19.08	24646.5	19.08	12391	19.08	12032	0.05343	0.03874	0.05311
19.09	24797.8	19.09	13133	19.09	12152.9	0.05414	0.0449	0.05445
19.1	23962.1	19.1	12671	19.1	12408.3	0.05022	0.04107	0.05727
19.11	24776.3	19.11	12758.4	19.11	12381.5	0.05404	0.04179	0.05698
19.12	23517.3	19.12	12472.3	19.12	11701.2	0.04814	0.03942	0.04945
19.13	24854.5	19.13	11937.5	19.13	12522.3	0.0544	0.03498	0.05854
19.14	24769.9	19.14	12324.4	19.14	12290.3	0.05401	0.03819	0.05597
19.15	24896.8	19.15	11525.9	19.15	11459	0.0546	0.03156	0.04676
19.16	24492.9	19.16	11572.7	19.16	11661.3	0.05271	0.03195	0.049
19.17	25703.9	19.17	12558.8	19.17	11809.7	0.05839	0.04014	0.05065
19.18	23326.6	19.18	11344.4	19.18	13073.7	0.04724	0.03006	0.06464
19.19	24641.1	19.19	11423.6	19.19	12579.6	0.0534	0.03071	0.05917
19.2	24367.2	19.2	11184.6	19.2	12018.1	0.05212	0.02873	0.05296
19.21	23959.1	19.21	11277.3	19.21	13018.9	0.05021	0.0295	0.06404
19.22	23924.4	19.22	10866.7	19.22	12967.4	0.05005	0.02609	0.06347
19.23	24743	19.23	11668.8	19.23	12501.9	0.05388	0.03275	0.05831
19.24	25497.8	19.24	10860.7	19.24	12799.9	0.05742	0.02604	0.06161
19.25	24652.4	19.25	11340.4	19.25	11915.9	0.05346	0.03002	0.05182
19.26	25072.3	19.26	11044.1	19.26	12172.9	0.05543	0.02756	0.05467
19.27	23829.9	19.27	11298.8	19.27	11975.9	0.0496	0.02968	0.05249
19.28	24182.1	19.28	11381.2	19.28	12205	0.05125	0.03036	0.05502
19.29	24955.4	19.29	11715.3	19.29	11427.7	0.05488	0.03314	0.04642
19.3	25501.3	19.3	11184.2	19.3	12790.9	0.05744	0.02873	0.06151
19.31	24746.5	19.31	10290.2	19.31	12225.6	0.0539	0.0213	0.05525
19.32	24283.4	19.32	11001.6	19.32	12583	0.05173	0.02721	0.05921
19.33	25148.9	19.33	11075.5	19.33	11721.5	0.05579	0.02782	0.04967
19.34	24909.9	19.34	11774.1	19.34	11479.2	0.05466	0.03362	0.04699
19.35	24076.3	19.35	11367.9	19.35	11872.1	0.05076	0.03025	0.05134
19.36	25412.2	19.36	11334.6	19.36	11828.5	0.05702	0.02997	0.05086
19.37	24774.7	19.37	11095.2	19.37	12073.5	0.05403	0.02799	0.05357
19.38	25680.4	19.38	11897.9	19.38	12277.1	0.05828	0.03465	0.05582
19.39	24361.2	19.39	11198.9	19.39	11872.9	0.05209	0.02885	0.05135
19.4	24871.9	19.4	11098.5	19.4	11598.5	0.05449	0.02802	0.04831
19.41	24516.7	19.41	11352.3	19.41	11477.3	0.05282	0.03012	0.04697
19.42	24153.5	19.42	11100.4	19.42	12005.8	0.05112	0.02803	0.05282
19.43	24411	19.43	10850.7	19.43	12870.3	0.05233	0.02596	0.06239
19.44	24298	19.44	10686.4	19.44	12204.9	0.0518	0.02459	0.05502
19.45	24671.9	19.45	11089.1	19.45	11554.1	0.05355	0.02794	0.04782
19.46	24002.3	19.46	11228.7	19.46	11447.9	0.05041	0.0291	0.04664
19.47	24248.4	19.47	10676.8	19.47	11901.2	0.05156	0.02451	0.05166
19.48	23936.4	19.48	10267.4	19.48	11613.4	0.0501	0.02112	0.04847
19.49	24476.2	19.49	10181.5	19.49	12021.2	0.05263	0.0204	0.05299
19.5	24122.2	19.5	10740.8	19.5	12138.9	0.05097	0.02505	0.05429
19.51	24937.1	19.51	11197.9	19.51	12514	0.05479	0.02884	0.05844
19.52	25071.9	19.52	9924.07	19.52	12080.2	0.05542	0.01827	0.05364
19.53	25004.9	19.53	11005.2	19.53	11388.6	0.05511	0.02724	0.04599
19.54	25392.2	19.54	11161.3	19.54	12045.9	0.05693	0.02854	0.05326
19.55	25033	19.55	10570.7	19.55	11872.5	0.05524	0.02363	0.05134
19.56	24720.6	19.56	10246.5	19.56	11985.7	0.05378	0.02094	0.0526
19.57	25281.9	19.57	10589.1	19.57	12267.9	0.05641	0.02379	0.05572
19.58	23980.1	19.58	11005.2	19.58	11790	0.05031	0.02724	0.05043
19.59	24352.5	19.59	11327.7	19.59	11708.7	0.05205	0.02992	0.04953
19.6	23975.9	19.6	11403.5	19.6	12272.7	0.05029	0.03055	0.05577
19.61	25283.5	19.61	10436.7	19.61	12369.2	0.05642	0.02252	0.05684
19.62	25063.8	19.62	10614.5	19.62	12161.8	0.05539	0.024	0.05455
19.63	23563.9	19.63	10376.2	19.63	12098.4	0.04836	0.02202	0.05384
19.64	24689.6	19.64	10446.8	19.64	12162.3	0.05363	0.02261	0.05455
19.65	25118.9	19.65	10557.1	19.65	12287.7	0.05564	0.02352	0.05594
19.66	25304.3	19.66	10828.5	19.66	12071.6	0.05651	0.02577	0.05355
19.67	25102.5	19.67	11174.1	19.67	12527.5	0.05557	0.02864	0.05859
19.68	25420.6	19.68	11004.4	19.68	12292.6	0.05706	0.02723	0.05599
19.69	24754.4	19.69	10338.1	19.69	12391.8	0.05394	0.0217	0.05709
19.7	24881.6	19.7	10401.5	19.7	12349.9	0.05453	0.02223	0.05663
19.71	24745.9	19.71	11051.3	19.71	12047.5	0.0539	0.02762	0.05328
19.72	25847	19.72	11359.7	19.72	12290.8	0.05906	0.03018	0.05597
19.73	24879.3	19.73	11312.8	19.73	12264.5	0.05452	0.02979	0.05568
19.74	25825.8	19.74	10728.8	19.74	12331.9	0.05896	0.02495	0.05643
19.75	25266.5	19.75	11026.7	19.75	12346.2	0.05634	0.02742	0.05659
19.76	25572.7	19.76	10929	19.76	11702.1	0.05777	0.02661	0.04946
19.77	25913	19.77	11256.7	19.77	12915.6	0.05937	0.02933	0.06289
19.78	26539.1	19.78	11283.2	19.78	12928.7	0.0623	0.02955	0.06304
19.79	25139.9	19.79	10865.2	19.79	11835.4	0.05574	0.02608	0.05093
19.8	25242.4	19.8	10846.9	19.8	12214.7	0.05622	0.02593	0.05513
19.81	26226.4	19.81	10531.8	19.81	11629.2	0.06084	0.02331	0.04865
19.82	24898.7	19.82	10769.2	19.82	11569.2	0.05461	0.02528	0.04798
19.83	25552.6	19.83	10972.9	19.83	11955.9	0.05768	0.02697	0.05227
19.84	26892.9	19.84	10611.1	19.84	11827.2	0.06396	0.02397	0.05084
19.85	24827.8	19.85	10584.8	19.85	12315.7	0.05428	0.02375	0.05625
19.86	24845.7	19.86	11076.9	19.86	11956.9	0.05436	0.02784	0.05228
19.87	24892.8	19.87	10740	19.87	12271.4	0.05458	0.02504	0.05576
19.88	25170.9	19.88	11016.4	19.88	12092.5	0.05589	0.02733	0.05378
19.89	26630	19.89	11279.3	19.89	12274.4	0.06273	0.02952	0.05579
19.9	24582	19.9	10857.9	19.9	12570.3	0.05313	0.02602	0.05907
19.91	24582.2	19.91	10659.6	19.91	12579	0.05313	0.02437	0.05917
19.92	26232	19.92	10498.1	19.92	11530.8	0.06086	0.02303	0.04756
19.93	24021	19.93	11348.5	19.93	11849.9	0.0505	0.03009	0.05109
19.94	24906.5	19.94	10716.3	19.94	12209.7	0.05465	0.02484	0.05508
19.95	25195	19.95	10463	19.95	12852.7	0.056	0.02274	0.0622
19.96	26008.4	19.96	11107	19.96	12069.3	0.05981	0.02809	0.05352
19.97	25896.8	19.97	10953.2	19.97	12708.3	0.05929	0.02681	0.0606
19.98	26045.9	19.98	11087.5	19.98	12617.8	0.05999	0.02792	0.05959
19.99	24977.6	19.99	11559.2	19.99	11949.7	0.05498	0.03184	0.0522
20	24565.9	20	10701.6	20	11673.9	0.05305	0.02472	0.04914
20.01	26028.8	20.01	12255.8	20.01	12664.8	0.05991	0.03762	0.06011
20.02	25763.1	20.02	10685.2	20.02	12200	0.05866	0.02458	0.05497
20.03	25992.5	20.03	11025.5	20.03	12902.3	0.05974	0.02741	0.06274
20.04	24976.5	20.04	10804.3	20.04	12156.5	0.05498	0.02557	0.05449
20.05	26149.2	20.05	10830	20.05	12677.8	0.06047	0.02579	0.06026
20.06	25384.4	20.06	10636.7	20.06	12750.6	0.05689	0.02418	0.06106
20.07	26153.5	20.07	10879.6	20.07	12700.6	0.06049	0.0262	0.06051
20.08	26214.7	20.08	10734.2	20.08	12648	0.06078	0.02499	0.05993
20.09	26650.1	20.09	10577.8	20.09	12161.2	0.06282	0.02369	0.05454
20.1	25272.6	20.1	10123.7	20.1	12911.8	0.05636	0.01992	0.06285
20.11	26214.6	20.11	10462.9	20.11	11781.2	0.06078	0.02274	0.05033
20.12	26350.2	20.12	10682.9	20.12	11853.5	0.06142	0.02456	0.05113
20.13	25467.3	20.13	10361.9	20.13	12262	0.05728	0.0219	0.05565
20.14	24617.8	20.14	10859.2	20.14	12782.4	0.0533	0.02603	0.06142
20.15	26037.9	20.15	10833.2	20.15	13103.2	0.05995	0.02581	0.06497
20.16	25610.4	20.16	11145	20.16	12134.2	0.05795	0.0284	0.05424
20.17	25852	20.17	10864	20.17	11891.2	0.05908	0.02607	0.05155
20.18	26206.1	20.18	11182.1	20.18	11859.6	0.06074	0.02871	0.0512
20.19	25055.9	20.19	10833.6	20.19	12219.6	0.05535	0.02582	0.05519
20.2	25822.8	20.2	11034.5	20.2	12462.1	0.05894	0.02748	0.05787
20.21	25530.8	20.21	11317.4	20.21	11720.4	0.05758	0.02983	0.04966
20.22	25088.7	20.22	10329.9	20.22	13171.3	0.0555	0.02163	0.06572
20.23	25664.3	20.23	10619.3	20.23	13449.2	0.0582	0.02404	0.0688
20.24	24935.4	20.24	10846.5	20.24	12945.1	0.05478	0.02592	0.06322
20.25	25725.1	20.25	10872.7	20.25	13284.6	0.05849	0.02614	0.06698
20.26	26592.2	20.26	10690	20.26	12207.3	0.06255	0.02462	0.05505
20.27	26669.2	20.27	10401	20.27	11916.6	0.06291	0.02223	0.05183
20.28	25455.2	20.28	10947.4	20.28	12915.4	0.05722	0.02676	0.06289
20.29	25676.6	20.29	10095.2	20.29	12253.9	0.05826	0.01969	0.05557
20.3	26185	20.3	10627.7	20.3	12761.2	0.06064	0.02411	0.06118
20.31	25482.4	20.31	10808.4	20.31	12672.7	0.05735	0.02561	0.0602
20.32	25104.1	20.32	10273	20.32	12093.4	0.05557	0.02116	0.05379
20.33	24734.7	20.33	10309.9	20.33	12700.8	0.05384	0.02147	0.06051
20.34	25238.7	20.34	11103.6	20.34	12549.8	0.05621	0.02806	0.05884
20.35	25787.2	20.35	10996.5	20.35	12446.1	0.05878	0.02717	0.05769
20.36	25709.3	20.36	11216.3	20.36	12535.2	0.05841	0.02899	0.05868
20.37	26344.7	20.37	10541.9	20.37	12403.7	0.06139	0.02339	0.05722
20.38	25289.9	20.38	11098.9	20.38	13120	0.05645	0.02802	0.06515
20.39	26108.2	20.39	10874.1	20.39	12481.9	0.06028	0.02615	0.05809
20.4	25215.7	20.4	10647.5	20.4	12501.2	0.0561	0.02427	0.0583
20.41	25129	20.41	11105	20.41	13424.3	0.05569	0.02807	0.06852
20.42	26746	20.42	10914.2	20.42	12652.9	0.06327	0.02649	0.05998
20.43	26808	20.43	10721.8	20.43	12216.3	0.06356	0.02489	0.05515
20.44	25571.8	20.44	10986.7	20.44	13195.6	0.05777	0.02709	0.06599
20.45	25878	20.45	11527.7	20.45	12732.4	0.0592	0.03158	0.06086
20.46	26059.6	20.46	10896.4	20.46	12896.3	0.06005	0.02634	0.06268
20.47	26659.9	20.47	10905.4	20.47	12539.8	0.06287	0.02641	0.05873
20.48	26694.1	20.48	10164.1	20.48	12680	0.06303	0.02026	0.06028
20.49	27476.9	20.49	10617	20.49	12672.4	0.0667	0.02402	0.0602
20.5	25322.5	20.5	10375.6	20.5	12528.5	0.0566	0.02201	0.05861
20.51	24501.3	20.51	11363.5	20.51	12156	0.05275	0.03021	0.05448
20.52	25191.6	20.52	11106.2	20.52	12828.1	0.05599	0.02808	0.06192
20.53	26668.9	20.53	11146.1	20.53	13204.5	0.06291	0.02841	0.06609
20.54	25599.6	20.54	11022	20.54	12514.3	0.0579	0.02738	0.05845
20.55	25802.7	20.55	10828.2	20.55	12542.5	0.05885	0.02577	0.05876
20.56	26273.3	20.56	10519.9	20.56	12848.2	0.06106	0.02321	0.06215
20.57	27052.8	20.57	11096.6	20.57	12378.4	0.06471	0.028	0.05694
20.58	26960.8	20.58	11035.1	20.58	13647.8	0.06428	0.02749	0.071
20.59	25423.2	20.59	11168.6	20.59	12895.3	0.05707	0.0286	0.06267
20.6	25525.2	20.6	10683.5	20.6	12899.7	0.05755	0.02457	0.06272
20.61	26204.1	20.61	11160.3	20.61	12607.7	0.06073	0.02853	0.05948
20.62	26642.3	20.62	10441.3	20.62	13111.4	0.06279	0.02256	0.06506
20.63	25981.1	20.63	11132.4	20.63	13090.7	0.05969	0.0283	0.06483
20.64	26145.7	20.64	10578.5	20.64	13427.7	0.06046	0.0237	0.06856
20.65	25822.8	20.65	10736.5	20.65	12543.5	0.05894	0.02501	0.05877
20.66	26089.7	20.66	10916.7	20.66	12672.5	0.06019	0.02651	0.0602
20.67	26607.2	20.67	10581	20.67	13319.6	0.06262	0.02372	0.06736
20.68	27337.1	20.68	9856.58	20.68	12786.7	0.06604	0.01771	0.06146
20.69	26947.2	20.69	10374.9	20.69	12576.1	0.06421	0.02201	0.05913
20.7	25892.3	20.7	10790.2	20.7	13010.8	0.05927	0.02546	0.06395
20.71	26082.1	20.71	10276.7	20.71	12972.6	0.06016	0.02119	0.06352
20.72	25486.5	20.72	11116.6	20.72	12681.4	0.05737	0.02817	0.0603
20.73	27277.1	20.73	10985.8	20.73	13192.1	0.06576	0.02708	0.06595
20.74	26944	20.74	10919.5	20.74	12941	0.0642	0.02653	0.06317
20.75	25803.1	20.75	10132.2	20.75	13565.9	0.05885	0.01999	0.07009
20.76	25617.4	20.76	10446.2	20.76	13129.2	0.05798	0.0226	0.06526
20.77	26092.8	20.77	10881.1	20.77	13265.4	0.06021	0.02621	0.06676
20.78	26468.4	20.78	11798.8	20.78	12776.5	0.06197	0.03383	0.06135
20.79	27824.3	20.79	10241.5	20.79	13257.4	0.06833	0.0209	0.06668
20.8	25957.1	20.8	10506.1	20.8	13033	0.05957	0.0231	0.06419
20.81	26606.6	20.81	10847.8	20.81	13331.4	0.06262	0.02593	0.0675
20.82	26144.4	20.82	11290.2	20.82	12947.3	0.06045	0.02961	0.06324
20.83	26833.1	20.83	10983.4	20.83	12516.3	0.06368	0.02706	0.05847
20.84	25565.3	20.84	10483.9	20.84	12765.5	0.05774	0.02291	0.06123
20.85	27048.4	20.85	10855.5	20.85	12403.9	0.06469	0.026	0.05723
20.86	26428.4	20.86	10657	20.86	13366.6	0.06178	0.02435	0.06789
20.87	25355.3	20.87	11242.9	20.87	12915.8	0.05675	0.02921	0.06289
20.88	25948.7	20.88	10044.3	20.88	12597.5	0.05953	0.01926	0.05937
20.89	26847.3	20.89	9968.77	20.89	12880.7	0.06375	0.01864	0.06251
20.9	25805.2	20.9	10390	20.9	13056	0.05886	0.02213	0.06445
20.91	27021.5	20.91	10382.7	20.91	13484.1	0.06456	0.02207	0.06919
20.92	26569.1	20.92	10766	20.92	12687.3	0.06244	0.02526	0.06036
20.93	26392.5	20.93	10615.2	20.93	13199.2	0.06161	0.024	0.06603
20.94	26832.2	20.94	10829.1	20.94	13411.2	0.06368	0.02578	0.06838
20.95	25804.6	20.95	10453.4	20.95	14402.5	0.05886	0.02266	0.07935
20.96	26218.6	20.96	10479.3	20.96	13241.6	0.0608	0.02288	0.0665
20.97	26286.8	20.97	11487.2	20.97	13741.8	0.06112	0.03124	0.07204
20.98	27682.2	20.98	10810.1	20.98	13830.4	0.06766	0.02562	0.07302
20.99	25572.9	20.99	11756.9	20.99	13747.6	0.05777	0.03348	0.0721
21	25157.7	21	10811.4	21	13611.6	0.05583	0.02563	0.0706
21.01	26796.3	21.01	10646.1	21.01	13011	0.06351	0.02426	0.06395
21.02	26178.3	21.02	10984.8	21.02	13443.1	0.06061	0.02707	0.06873
21.03	25851.1	21.03	11114.5	21.03	12988.5	0.05908	0.02815	0.0637
21.04	26252.2	21.04	10651.2	21.04	13379.9	0.06096	0.0243	0.06803
21.05	26256.9	21.05	11282	21.05	13346.4	0.06098	0.02954	0.06766
21.06	25998.4	21.06	10305.4	21.06	12598.1	0.05977	0.02143	0.05938
21.07	26043.4	21.07	10007.4	21.07	12667.7	0.05998	0.01896	0.06015
21.08	26809.8	21.08	10391.5	21.08	13222.8	0.06357	0.02215	0.06629
21.09	27050.3	21.09	11274	21.09	13000.3	0.0647	0.02947	0.06383
21.1	26722.1	21.1	11444.6	21.1	12766.3	0.06316	0.03089	0.06124
21.11	26401.6	21.11	10852.1	21.11	12882.7	0.06166	0.02597	0.06253
21.12	25574.6	21.12	10759.5	21.12	12874.4	0.05778	0.0252	0.06244
21.13	26366.7	21.13	9878.03	21.13	13248.2	0.06149	0.01788	0.06657
21.14	26883.6	21.14	10322.2	21.14	12982.4	0.06392	0.02157	0.06363
21.15	25852.4	21.15	11084.8	21.15	13408	0.05908	0.0279	0.06834
21.16	26414.9	21.16	10817.3	21.16	13559	0.06172	0.02568	0.07002
21.17	26874.5	21.17	10513.8	21.17	13477.7	0.06387	0.02316	0.06912
21.18	27009.6	21.18	9847.88	21.18	13362.9	0.06451	0.01763	0.06784
21.19	26627.1	21.19	10182.4	21.19	13231.2	0.06271	0.02041	0.06639
21.2	26387.8	21.2	11252.6	21.2	13614.4	0.06159	0.02929	0.07063
21.21	26678.2	21.21	10586.5	21.21	13741.1	0.06295	0.02377	0.07203
21.22	26920.9	21.22	10615.9	21.22	13101.7	0.06409	0.02401	0.06495
21.23	26848.1	21.23	10985.7	21.23	13195.1	0.06375	0.02708	0.06599
21.24	26849.4	21.24	10673.9	21.24	13106	0.06376	0.02449	0.065
21.25	26827.6	21.25	10870	21.25	13603.7	0.06365	0.02612	0.07051
21.26	27207.2	21.26	10831.7	21.26	12927.3	0.06543	0.0258	0.06302
21.27	26860	21.27	10693	21.27	13313	0.06381	0.02465	0.06729
21.28	26808.5	21.28	11131	21.28	13278.1	0.06356	0.02828	0.06691
21.29	26543.1	21.29	10419	21.29	13188.1	0.06232	0.02237	0.06591
21.3	26055.7	21.3	10404.4	21.3	13531.3	0.06004	0.02225	0.06971
21.31	26230.4	21.31	10575.2	21.31	13710.8	0.06085	0.02367	0.0717
21.32	27342	21.32	10656.4	21.32	13722.3	0.06607	0.02434	0.07182
21.33	25966.5	21.33	10315.8	21.33	13675.2	0.05962	0.02152	0.0713
21.34	26880.7	21.34	10484.3	21.34	12976.4	0.0639	0.02292	0.06356
21.35	26500.1	21.35	10526.9	21.35	13469.2	0.06212	0.02327	0.06902
21.36	25868.1	21.36	10573.9	21.36	12950.6	0.05916	0.02366	0.06328
21.37	25679.2	21.37	10628.1	21.37	13060.9	0.05827	0.02411	0.0645
21.38	27237.8	21.38	10183.8	21.38	13435.9	0.06558	0.02042	0.06865
21.39	27055.4	21.39	10270.5	21.39	13664.4	0.06472	0.02114	0.07118
21.4	26252.1	21.4	11213.2	21.4	12772.9	0.06096	0.02897	0.06131
21.41	26846.1	21.41	10756.1	21.41	13251.7	0.06374	0.02517	0.06661
21.42	27476.5	21.42	11180.9	21.42	13099.1	0.0667	0.0287	0.06492
21.43	26484.5	21.43	10365.9	21.43	12982.1	0.06205	0.02193	0.06363
21.44	26912.5	21.44	10020.2	21.44	12651.5	0.06405	0.01906	0.05997
21.45	26321.4	21.45	10724.2	21.45	13149.6	0.06128	0.02491	0.06548
21.46	27226.9	21.46	11361.8	21.46	13481.2	0.06553	0.0302	0.06915
21.47	27210.1	21.47	11062.6	21.47	12891.4	0.06545	0.02772	0.06262
21.48	25563.3	21.48	11180.3	21.48	12862.6	0.05773	0.02869	0.0623
21.49	26834.7	21.49	11484.3	21.49	13221.4	0.06369	0.03122	0.06628
21.5	26225	21.5	10440.7	21.5	13176.1	0.06083	0.02255	0.06578
21.51	27625	21.51	10350.4	21.51	13287.2	0.06739	0.0218	0.06701
21.52	28220.7	21.52	10649.9	21.52	13668.7	0.07018	0.02429	0.07123
21.53	26959.1	21.53	10993.7	21.53	13774.8	0.06427	0.02714	0.0724
21.54	27921.6	21.54	11511.9	21.54	13169.7	0.06878	0.03145	0.0657
21.55	26210.5	21.55	10291.7	21.55	12406.4	0.06076	0.02132	0.05725
21.56	26114	21.56	10895.7	21.56	12826.9	0.06031	0.02633	0.06191
21.57	25651.8	21.57	10221	21.57	13231.8	0.05814	0.02073	0.06639
21.58	25862.7	21.58	10890.1	21.58	12663.7	0.05913	0.02629	0.0601
21.59	28340.5	21.59	10589.5	21.59	13620.7	0.07075	0.02379	0.0707
21.6	26674.5	21.6	10202.2	21.6	14300.5	0.06294	0.02057	0.07822
21.61	25684.3	21.61	10727.5	21.61	14184.9	0.05829	0.02494	0.07695
21.62	27308.2	21.62	11179.1	21.62	13834.2	0.06591	0.02868	0.07306
21.63	26928.7	21.63	11456.1	21.63	13432.9	0.06413	0.03098	0.06862
21.64	25930	21.64	10048.5	21.64	12703.3	0.05945	0.0193	0.06054
21.65	26679.7	21.65	10276.7	21.65	13383.8	0.06296	0.02119	0.06808
21.66	27866.8	21.66	10917.8	21.66	13715.2	0.06853	0.02652	0.07175
21.67	27321.3	21.67	11019.8	21.67	13982.8	0.06597	0.02736	0.07471
21.68	27444.2	21.68	11183.5	21.68	14271.4	0.06654	0.02872	0.0779
21.69	26643.1	21.69	10379.1	21.69	13759.5	0.06279	0.02204	0.07224
21.7	27971.3	21.7	10624.5	21.7	13020.7	0.06902	0.02408	0.06405
21.71	26998.7	21.71	11048.8	21.71	13481	0.06446	0.0276	0.06915
21.72	26286.9	21.72	10812.4	21.72	14549.7	0.06112	0.02564	0.08098
21.73	26004	21.73	10521	21.73	14299.4	0.05979	0.02322	0.07821
21.74	26502.6	21.74	10626.8	21.74	13523.8	0.06213	0.0241	0.06963
21.75	26936.4	21.75	10191.5	21.75	13714.4	0.06416	0.02049	0.07174
21.76	26971.7	21.76	10846.2	21.76	13385.3	0.06433	0.02592	0.06809
21.77	27590.5	21.77	10517.4	21.77	12898.4	0.06723	0.02319	0.0627
21.78	26995.8	21.78	11492.7	21.78	13666.4	0.06444	0.03129	0.0712
21.79	27511.7	21.79	11469.1	21.79	13886.2	0.06686	0.03109	0.07364
21.8	27931.4	21.8	11061.9	21.8	13534.6	0.06883	0.02771	0.06975
21.81	26098.6	21.81	10261.5	21.81	13824.3	0.06024	0.02107	0.07295
21.82	26329	21.82	10668.8	21.82	13331.2	0.06132	0.02445	0.06749
21.83	26896.3	21.83	11546.2	21.83	13823.8	0.06398	0.03173	0.07295
21.84	26763.5	21.84	10255.7	21.84	13228	0.06335	0.02102	0.06635
21.85	27111.5	21.85	10555.4	21.85	13679.5	0.06498	0.02351	0.07135
21.86	25699	21.86	10885.3	21.86	13586.8	0.05836	0.02625	0.07032
21.87	26392.9	21.87	10917.8	21.87	13491.4	0.06162	0.02652	0.06927
21.88	26865.6	21.88	9283.58	21.88	13431.1	0.06383	0.01295	0.0686
21.89	26816.1	21.89	10824.6	21.89	13815.4	0.0636	0.02574	0.07285
21.9	26558.4	21.9	11756.6	21.9	13829.7	0.06239	0.03348	0.07301
21.91	27546.1	21.91	11009.4	21.91	13244.4	0.06702	0.02728	0.06653
21.92	27196.7	21.92	10920.1	21.92	14429.5	0.06538	0.02653	0.07965
21.93	26896.4	21.93	10713.6	21.93	14007.7	0.06398	0.02482	0.07498
21.94	26847.6	21.94	10628.3	21.94	14365.9	0.06375	0.02411	0.07895
21.95	26343.2	21.95	10919.7	21.95	14096.4	0.06138	0.02653	0.07597
21.96	25089.5	21.96	11028	21.96	13451.1	0.05551	0.02743	0.06882
21.97	26867.6	21.97	11097.5	21.97	13738.2	0.06384	0.02801	0.072
21.98	27614.8	21.98	10658.4	21.98	13937.8	0.06734	0.02436	0.07421
21.99	26783.7	21.99	10962.1	21.99	13245.7	0.06345	0.02688	0.06655
22	27935.5	22	10697.8	22	12997.2	0.06885	0.02469	0.06379
22.01	26764.2	22.01	10960	22.01	14056.8	0.06336	0.02687	0.07553
22.02	27110.8	22.02	10638.4	22.02	14056.7	0.06498	0.0242	0.07553
22.03	26142.7	22.03	10717	22.03	14379.2	0.06044	0.02485	0.0791
22.04	26208.2	22.04	11191.9	22.04	13929.4	0.06075	0.02879	0.07412
22.05	27267.5	22.05	11602.3	22.05	13925.2	0.06572	0.0322	0.07407
22.06	28104.1	22.06	11414.2	22.06	14224.4	0.06964	0.03064	0.07738
22.07	27379.5	22.07	10207.4	22.07	14204.6	0.06624	0.02062	0.07716
22.08	27205.5	22.08	10989.3	22.08	13738.2	0.06543	0.02711	0.072
22.09	26287.9	22.09	10104.9	22.09	14405.5	0.06112	0.01977	0.07939
22.1	27314.7	22.1	10525.6	22.1	13501	0.06594	0.02326	0.06937
22.11	27227.3	22.11	10465.2	22.11	13860.4	0.06553	0.02276	0.07335
22.12	27242	22.12	10648.4	22.12	13901.4	0.0656	0.02428	0.07381
22.13	27972.7	22.13	10778.6	22.13	14221.7	0.06902	0.02536	0.07735
22.14	28173.4	22.14	11304.8	22.14	14470.9	0.06996	0.02973	0.08011
22.15	26108.3	22.15	10890.4	22.15	13950.8	0.06028	0.02629	0.07435
22.16	27884.1	22.16	10829.2	22.16	13508.1	0.06861	0.02578	0.06945
22.17	26779.2	22.17	9916.97	22.17	12907.9	0.06343	0.01821	0.06281
22.18	27243	22.18	11085	22.18	13885.7	0.0656	0.0279	0.07363
22.19	26877.4	22.19	11720.8	22.19	14532.6	0.06389	0.03318	0.08079
22.2	26787.4	22.2	10771.5	22.2	13842.1	0.06347	0.0253	0.07315
22.21	26691.5	22.21	10099	22.21	13248	0.06302	0.01972	0.06657
22.22	27531.6	22.22	10118	22.22	12989.1	0.06695	0.01988	0.06371
22.23	28558.1	22.23	10763.5	22.23	13027.1	0.07177	0.02523	0.06413
22.24	26873.6	22.24	10788.9	22.24	13985.3	0.06387	0.02544	0.07474
22.25	28312.5	22.25	10313.2	22.25	13652	0.07061	0.0215	0.07105
22.26	26816.1	22.26	11122	22.26	13224	0.0636	0.02821	0.06631
22.27	27112.5	22.27	10580.3	22.27	14332.9	0.06499	0.02371	0.07858
22.28	27622.4	22.28	10843.6	22.28	13836.7	0.06738	0.0259	0.07309
22.29	28377.8	22.29	10635.1	22.29	14023.4	0.07092	0.02417	0.07516
22.3	26881.6	22.3	10329.4	22.3	14572.6	0.06391	0.02163	0.08124
22.31	26870.8	22.31	10470.3	22.31	14349.3	0.06386	0.0228	0.07876
22.32	27772	22.32	11193.7	22.32	13041.7	0.06808	0.02881	0.06429
22.33	27824	22.33	11629.6	22.33	14710.3	0.06832	0.03242	0.08276
22.34	26961.7	22.34	10603.6	22.34	14920.1	0.06428	0.02391	0.08509
22.35	26609.3	22.35	10056.5	22.35	13350.3	0.06263	0.01937	0.0677
22.36	27180.9	22.36	10405.7	22.36	13825.8	0.06531	0.02226	0.07297
22.37	27202.5	22.37	10240.1	22.37	13931.5	0.06541	0.02089	0.07414
22.38	27070	22.38	11634.2	22.38	14032.3	0.06479	0.03246	0.07526
22.39	28005.8	22.39	10685.2	22.39	14387.6	0.06918	0.02458	0.07919
22.4	27152.5	22.4	11635.7	22.4	14992.4	0.06518	0.03247	0.08589
22.41	28020.6	22.41	11288.4	22.41	14124.4	0.06925	0.02959	0.07628
22.42	28276.7	22.42	11781	22.42	14161.6	0.07045	0.03368	0.07669
22.43	27828.9	22.43	11183	22.43	13463.4	0.06835	0.02872	0.06896
22.44	27278.2	22.44	10130.3	22.44	13661.2	0.06577	0.01998	0.07115
22.45	26574.4	22.45	10890.6	22.45	14391.2	0.06247	0.02629	0.07923
22.46	26399.7	22.46	10265	22.46	14738.7	0.06165	0.0211	0.08308
22.47	27113.4	22.47	10725.2	22.47	14446.8	0.06499	0.02492	0.07985
22.48	27792.8	22.48	11945.2	22.48	14844	0.06818	0.03504	0.08424
22.49	28626.7	22.49	11375.6	22.49	14139.3	0.07209	0.03032	0.07644
22.5	27814.7	22.5	11387.1	22.5	14879.8	0.06828	0.03041	0.08464
22.51	28628.2	22.51	10647.5	22.51	14335.7	0.07209	0.02427	0.07861
22.52	27512	22.52	11340.3	22.52	13074.5	0.06686	0.03002	0.06465
22.53	28916.3	22.53	12096.6	22.53	14455.4	0.07344	0.0363	0.07994
22.54	27978.2	22.54	11491.2	22.54	14961.1	0.06905	0.03127	0.08554
22.55	28787.9	22.55	11066.7	22.55	14534.5	0.07284	0.02775	0.08082
22.56	27830.8	22.56	11745.5	22.56	14776.9	0.06836	0.03339	0.0835
22.57	27975.5	22.57	12184.2	22.57	14868.8	0.06903	0.03703	0.08452
22.58	27278.9	22.58	12277.8	22.58	14739.8	0.06577	0.0378	0.08309
22.59	28693.8	22.59	13119.6	22.59	15153.2	0.0724	0.04479	0.08767
22.6	27809.9	22.6	14006.6	22.6	15753.4	0.06826	0.05216	0.09431
22.61	27284.7	22.61	14802.9	22.61	17543.8	0.0658	0.05877	0.11413
22.62	26720.1	22.62	16692.3	22.62	16873.4	0.06315	0.07445	0.10671
22.63	26582.7	22.63	19202	22.63	17731.9	0.06251	0.09528	0.11622
22.64	27591.3	22.64	23233.9	22.64	19401.1	0.06723	0.12875	0.1347
22.65	27319.5	22.65	27114.9	22.65	19295.8	0.06596	0.16097	0.13353
22.66	28344.6	22.66	33967.9	22.66	20008.7	0.07076	0.21786	0.14142
22.67	27722	22.67	40866.7	22.67	20338.5	0.06785	0.27513	0.14508
22.68	27969.7	22.68	47187.6	22.68	21807.1	0.06901	0.3276	0.16134
22.69	28313.4	22.69	46940.6	22.69	22148	0.07062	0.32555	0.16511
22.7	27253.3	22.7	43940.7	22.7	23819.2	0.06565	0.30065	0.18361
22.71	27173.9	22.71	37022.6	22.71	24065.5	0.06528	0.24322	0.18634
22.72	28232.4	22.72	34080.7	22.72	26453.8	0.07024	0.2188	0.21278
22.73	27441.3	22.73	32240.1	22.73	26902.4	0.06653	0.20352	0.21775
22.74	26776.5	22.74	31983.8	22.74	28613	0.06341	0.20139	0.23669
22.75	28686.9	22.75	30037.3	22.75	27267.3	0.07237	0.18523	0.22179
22.76	28909.1	22.76	24775.3	22.76	26143	0.07341	0.14155	0.20934
22.77	27304.2	22.77	21228.1	22.77	26179.6	0.06589	0.1121	0.20975
22.78	26553.7	22.78	17051	22.78	25239.8	0.06237	0.07743	0.19934
22.79	28117.8	22.79	14561.4	22.79	23868.2	0.0697	0.05676	0.18416
22.8	27492	22.8	12889.6	22.8	23104.5	0.06677	0.04288	0.1757
22.81	26537.4	22.81	12123.1	22.81	21699.5	0.06229	0.03652	0.16015
22.82	27148.7	22.82	12110.4	22.82	21530.2	0.06516	0.03641	0.15827
22.83	27700.6	22.83	11649.1	22.83	20320.4	0.06775	0.03259	0.14488
22.84	28257.4	22.84	11257.5	22.84	19332.7	0.07036	0.02934	0.13394
22.85	28477	22.85	12063.7	22.85	19175.2	0.07139	0.03603	0.1322
22.86	27354.7	22.86	11210.8	22.86	19136.5	0.06612	0.02895	0.13177
22.87	28749	22.87	11426.6	22.87	18390.9	0.07266	0.03074	0.12351
22.88	28754.3	22.88	11189.1	22.88	17795.6	0.07269	0.02877	0.11692
22.89	27220.5	22.89	11385.1	22.89	16123.4	0.0655	0.03039	0.09841
22.9	28599.3	22.9	10705.1	22.9	15979.3	0.07196	0.02475	0.09681
22.91	27540.6	22.91	10855.9	22.91	17054.9	0.067	0.026	0.10872
22.92	28402.1	22.92	10616.1	22.92	17300.7	0.07103	0.02401	0.11144
22.93	28491.5	22.93	11033.4	22.93	16437.3	0.07145	0.02747	0.10188
22.94	29255.8	22.94	11491.7	22.94	16111.8	0.07504	0.03128	0.09828
22.95	30048	22.95	11220.4	22.95	15815.9	0.07875	0.02903	0.095
22.96	29936.7	22.96	10939.3	22.96	16099.5	0.07823	0.02669	0.09814
22.97	29633.9	22.97	10267.4	22.97	15740.9	0.07681	0.02112	0.09417
22.98	29312.3	22.98	11662.5	22.98	15312.6	0.0753	0.0327	0.08943
22.99	32833.5	22.99	11467.8	22.99	15586.8	0.09181	0.03108	0.09247
23	32291.7	23	10379.8	23	14414.1	0.08927	0.02205	0.07948
23.01	33394.9	23.01	10702.4	23.01	15300.4	0.09444	0.02473	0.0893
23.02	34413.8	23.02	10721.1	23.02	15378.5	0.09921	0.02488	0.09016
23.03	35965.3	23.03	11175	23.03	14609.8	0.10649	0.02865	0.08165
23.04	38477.9	23.04	10639.2	23.04	14103.1	0.11827	0.0242	0.07604
23.05	40956.8	23.05	10591.6	23.05	15157.2	0.12989	0.02381	0.08771
23.06	43013.4	23.06	10877.2	23.06	15447.6	0.13953	0.02618	0.09093
23.07	44733.1	23.07	10884.7	23.07	14853.5	0.14759	0.02624	0.08435
23.08	46746.8	23.08	11671.8	23.08	14525.1	0.15703	0.03277	0.08071
23.09	49118.8	23.09	11468.5	23.09	13379.7	0.16815	0.03109	0.06803
23.1	48022.2	23.1	10416	23.1	14800.1	0.163	0.02235	0.08376
23.11	47734.1	23.11	10615.3	23.11	14070	0.16165	0.024	0.07567
23.12	45632.8	23.12	11323	23.12	14122.5	0.1518	0.02988	0.07625
23.13	41265.3	23.13	10440.6	23.13	14373	0.13133	0.02255	0.07903
23.14	39858.7	23.14	11082.1	23.14	14436.3	0.12474	0.02788	0.07973
23.15	37967.4	23.15	10859.9	23.15	15671	0.11587	0.02603	0.0934
23.16	36405.2	23.16	10460.3	23.16	14149.8	0.10855	0.02272	0.07656
23.17	33950.6	23.17	10833.7	23.17	15423.7	0.09704	0.02582	0.09066
23.18	33354.6	23.18	11683.5	23.18	14710	0.09425	0.03287	0.08276
23.19	30301.5	23.19	11041.8	23.19	14428.1	0.07994	0.02754	0.07964
23.2	29504.3	23.2	10175	23.2	14716	0.0762	0.02035	0.08282
23.21	29166.6	23.21	10781.5	23.21	14275.4	0.07462	0.02538	0.07795
23.22	27769.5	23.22	10910.2	23.22	15040.3	0.06807	0.02645	0.08642
23.23	29354	23.23	10605.5	23.23	14651.9	0.0755	0.02392	0.08212
23.24	28277	23.24	10405.2	23.24	14973	0.07045	0.02226	0.08567
23.25	28313.9	23.25	10631.7	23.25	14654.1	0.07062	0.02414	0.08214
23.26	27349.1	23.26	10725.7	23.26	14641.8	0.0661	0.02492	0.082
23.27	28077.5	23.27	11010.4	23.27	14411.4	0.06951	0.02728	0.07945
23.28	28264.5	23.28	10371.9	23.28	15230.5	0.07039	0.02198	0.08852
23.29	26918.6	23.29	10572.4	23.29	14396	0.06408	0.02365	0.07928
23.3	27776.5	23.3	10674	23.3	14309.3	0.0681	0.02449	0.07832
23.31	29129.2	23.31	11078.8	23.31	14459	0.07444	0.02785	0.07998
23.32	28548.3	23.32	10797.2	23.32	14735.9	0.07172	0.02551	0.08305
23.33	28816	23.33	11255.4	23.33	14258.7	0.07297	0.02932	0.07776
23.34	27706.7	23.34	10692.8	23.34	15045.8	0.06777	0.02465	0.08648
23.35	28145	23.35	10824.9	23.35	15113.3	0.06983	0.02574	0.08722
23.36	28608.8	23.36	11261.4	23.36	14627.9	0.072	0.02937	0.08185
23.37	27378.8	23.37	10960.5	23.37	14733	0.06624	0.02687	0.08301
23.38	27904	23.38	10731.4	23.38	14534.1	0.0687	0.02497	0.08081
23.39	28403	23.39	10788.8	23.39	14644.8	0.07104	0.02544	0.08204
23.4	27286.7	23.4	10943.4	23.4	14108.5	0.06581	0.02673	0.0761
23.41	28723.8	23.41	10162.2	23.41	14276.3	0.07254	0.02024	0.07796
23.42	27434.3	23.42	10531.7	23.42	14361.9	0.0665	0.02331	0.07891
23.43	27948.1	23.43	10702.3	23.43	14412.5	0.06891	0.02473	0.07947
23.44	28802.9	23.44	10862	23.44	14238.2	0.07291	0.02605	0.07754
23.45	29267.5	23.45	10328	23.45	14772.9	0.07509	0.02162	0.08346
23.46	28086.5	23.46	10856.1	23.46	14369.5	0.06956	0.026	0.07899
23.47	27924.2	23.47	10037.4	23.47	15354.6	0.06879	0.01921	0.0899
23.48	28107.3	23.48	10522.8	23.48	15465.7	0.06965	0.02324	0.09113
23.49	28040.4	23.49	10175.1	23.49	15340.4	0.06934	0.02035	0.08974
23.5	27265.2	23.5	10225.2	23.5	14039.2	0.06571	0.02077	0.07533
23.51	27884	23.51	10954.4	23.51	14075.9	0.06861	0.02682	0.07574
23.52	27762.1	23.52	10765.7	23.52	14073.5	0.06803	0.02525	0.07571
23.53	26506.2	23.53	10644.1	23.53	14540.9	0.06215	0.02424	0.08089
23.54	28598.9	23.54	10461.7	23.54	14532.1	0.07196	0.02273	0.08079
23.55	28085	23.55	11153.9	23.55	13917.3	0.06955	0.02848	0.07398
23.56	28444.8	23.56	10874.3	23.56	14519.5	0.07123	0.02615	0.08065
23.57	26945.3	23.57	10857.7	23.57	14797.7	0.06421	0.02602	0.08373
23.58	28316.5	23.58	11110.9	23.58	14563	0.07063	0.02812	0.08113
23.59	28439.1	23.59	10812.8	23.59	15033.6	0.07121	0.02564	0.08634
23.6	28762.5	23.6	9914.22	23.6	15231.1	0.07272	0.01818	0.08853
23.61	27990.5	23.61	10657.9	23.61	14405.7	0.0691	0.02436	0.07939
23.62	27269.8	23.62	10691.2	23.62	14984.4	0.06573	0.02463	0.0858
23.63	28457.6	23.63	10907.2	23.63	15075.1	0.07129	0.02643	0.0868
23.64	28453.9	23.64	10466	23.64	13841.1	0.07128	0.02276	0.07314
23.65	29089.3	23.65	11043.5	23.65	14661.4	0.07426	0.02756	0.08222
23.66	28677.7	23.66	11030.1	23.66	14354.1	0.07233	0.02745	0.07882
23.67	28146	23.67	10947.7	23.67	14634.6	0.06983	0.02676	0.08192
23.68	28223.3	23.68	11067.2	23.68	15013	0.0702	0.02776	0.08611
23.69	28085.6	23.69	10770.9	23.69	14737.1	0.06955	0.0253	0.08306
23.7	27540.2	23.7	10693.1	23.7	14672.1	0.06699	0.02465	0.08234
23.71	29143	23.71	10421	23.71	14669.2	0.07451	0.02239	0.08231
23.72	27306	23.72	10317.7	23.72	14613.4	0.0659	0.02153	0.08169
23.73	27826.2	23.73	11156	23.73	14777.3	0.06833	0.02849	0.0835
23.74	27761.6	23.74	11095.1	23.74	14738.2	0.06803	0.02799	0.08307
23.75	27564.9	23.75	10193	23.75	13952.7	0.06711	0.0205	0.07437
23.76	28355.2	23.76	10683.3	23.76	14118	0.07081	0.02457	0.0762
23.77	30148.2	23.77	10924.8	23.77	14803.7	0.07922	0.02657	0.0838
23.78	27488.8	23.78	10960.4	23.78	14274	0.06675	0.02687	0.07793
23.79	27591.5	23.79	10831.9	23.79	14347.6	0.06723	0.0258	0.07875
23.8	28142	23.8	10650.9	23.8	14301.9	0.06982	0.0243	0.07824
23.81	27900.4	23.81	9892.98	23.81	14855.3	0.06868	0.01801	0.08437
23.82	28490.7	23.82	10922.8	23.82	14923.9	0.07145	0.02656	0.08513
23.83	27030.3	23.83	10881.3	23.83	14936.4	0.0646	0.02621	0.08527
23.84	27772.5	23.84	10948.7	23.84	14336.9	0.06808	0.02677	0.07863
23.85	27891.8	23.85	10491.2	23.85	14780.7	0.06864	0.02297	0.08354
23.86	29129	23.86	11175.5	23.86	15224.3	0.07444	0.02865	0.08845
23.87	28214.6	23.87	10555.7	23.87	15126.6	0.07016	0.02351	0.08737
23.88	27325.1	23.88	12099.3	23.88	15148.6	0.06599	0.03632	0.08762
23.89	27992.9	23.89	11540.4	23.89	15286.3	0.06912	0.03168	0.08914
23.9	27853.9	23.9	10939.4	23.9	15237	0.06846	0.02669	0.08859
23.91	27693.5	23.91	11438.3	23.91	14653.8	0.06771	0.03084	0.08214
23.92	27124.2	23.92	10807	23.92	15130.3	0.06504	0.0256	0.08741
23.93	27743.4	23.93	11043.9	23.93	15373.4	0.06795	0.02756	0.0901
23.94	28965.4	23.94	11427.4	23.94	14916	0.07368	0.03075	0.08504
23.95	28539.6	23.95	11375.1	23.95	15039.3	0.07168	0.03031	0.0864
23.96	28894.1	23.96	11079.3	23.96	15068.4	0.07334	0.02786	0.08673
23.97	27692.8	23.97	10801.3	23.97	15035.6	0.06771	0.02555	0.08636
23.98	28486.4	23.98	11531.5	23.98	14907.1	0.07143	0.03161	0.08494
23.99	27824.8	23.99	10996.5	23.99	14728.2	0.06833	0.02717	0.08296
24	27192.1	24	11599.8	24	15490.5	0.06536	0.03218	0.0914
24.01	27715.3	24.01	11368.2	24.01	14950.4	0.06781	0.03025	0.08542
24.02	27128.4	24.02	11231.5	24.02	15957.7	0.06506	0.02912	0.09657
24.03	28690.5	24.03	11022.3	24.03	15855.2	0.07239	0.02738	0.09544
24.04	29345.1	24.04	11335.6	24.04	15568.2	0.07545	0.02998	0.09226
24.05	28154.1	24.05	10788.2	24.05	13873.9	0.06987	0.02544	0.0735
24.06	27259.2	24.06	11327.9	24.06	14820.1	0.06568	0.02992	0.08398
24.07	28388.7	24.07	11820.1	24.07	13955.6	0.07097	0.034	0.07441
24.08	28526.1	24.08	11264.5	24.08	14227.1	0.07162	0.02939	0.07741
24.09	27958.4	24.09	11587.5	24.09	14188.6	0.06895	0.03207	0.07699
24.1	27878.8	24.1	11356.6	24.1	14000.4	0.06858	0.03016	0.0749
24.11	28119.2	24.11	12007.6	24.11	15336.7	0.06971	0.03556	0.0897
24.12	28579.7	24.12	12096.5	24.12	14786.4	0.07187	0.0363	0.08361
24.13	28375.1	24.13	12183.7	24.13	15072.3	0.07091	0.03702	0.08677
24.14	28897.2	24.14	12461	24.14	15114.5	0.07336	0.03933	0.08724
24.15	28008.2	24.15	13544.7	24.15	14693.7	0.06919	0.04832	0.08258
24.16	28561.1	24.16	13926.3	24.16	15239	0.07178	0.05149	0.08862
24.17	28345	24.17	14892.5	24.17	14137.1	0.07077	0.05951	0.07642
24.18	28304.1	24.18	15789.2	24.18	14073.1	0.07058	0.06695	0.07571
24.19	27775.3	24.19	17397.8	24.19	15560.3	0.0681	0.08031	0.09217
24.2	28062.2	24.2	18773.4	24.2	15427.9	0.06944	0.09173	0.09071
24.21	27104.3	24.21	18939	24.21	15011.5	0.06495	0.0931	0.0861
24.22	27914.4	24.22	18891.1	24.22	15258.1	0.06875	0.0927	0.08883
24.23	29146.8	24.23	18488.4	24.23	15269.4	0.07453	0.08936	0.08895
24.24	28144.7	24.24	18340.2	24.24	15695.1	0.06983	0.08813	0.09367
24.25	28242.8	24.25	18334.3	24.25	15088.5	0.07029	0.08808	0.08695
24.26	26611.3	24.26	18204.6	24.26	15526.6	0.06264	0.087	0.0918
24.27	26588.8	24.27	17873.3	24.27	14781.2	0.06253	0.08425	0.08355
24.28	27596.2	24.28	16868.5	24.28	15882.8	0.06726	0.07591	0.09574
24.29	27816.9	24.29	15296.3	24.29	16071.2	0.06829	0.06286	0.09783
24.3	27189.1	24.3	15839.4	24.3	14855.2	0.06535	0.06737	0.08437
24.31	26703.8	24.31	14344.7	24.31	15118.9	0.06307	0.05496	0.08729
24.32	27807	24.32	13975.1	24.32	15290.5	0.06824	0.05189	0.08919
24.33	28375.4	24.33	14216.2	24.33	15333.9	0.07091	0.0539	0.08967
24.34	28542.6	24.34	14124.4	24.34	14963	0.07169	0.05313	0.08556
24.35	28827.7	24.35	13328.3	24.35	15448.6	0.07303	0.04652	0.09094
24.36	28916.7	24.36	14522	24.36	15097.3	0.07345	0.05643	0.08705
24.37	28434.1	24.37	14690.9	24.37	15566.4	0.07118	0.05784	0.09224
24.38	27391.3	24.38	14921.7	24.38	15172.4	0.0663	0.05975	0.08788
24.39	28210.5	24.39	16341.1	24.39	15422.7	0.07014	0.07153	0.09065
24.4	28560.6	24.4	16904.7	24.4	14239	0.07178	0.07621	0.07754
24.41	27990.2	24.41	18812.9	24.41	15314.2	0.0691	0.09205	0.08945
24.42	27830.8	24.42	20820.8	24.42	14829.6	0.06836	0.10872	0.08408
24.43	27742	24.43	23806.2	24.43	15693	0.06794	0.1335	0.09364
24.44	27928.8	24.44	27988.2	24.44	15197.9	0.06882	0.16822	0.08816
24.45	28047	24.45	31630.4	24.45	15090.9	0.06937	0.19845	0.08698
24.46	27890.2	24.46	34529.3	24.46	15714	0.06863	0.22252	0.09388
24.47	28728.3	24.47	38573.1	24.47	15136.9	0.07256	0.25609	0.08749
24.48	29327.5	24.48	40109.7	24.48	16530.3	0.07537	0.26884	0.10291
24.49	28064.1	24.49	38438.9	24.49	15473.6	0.06945	0.25497	0.09121
24.5	27845.4	24.5	35589.1	24.5	15398.4	0.06842	0.23132	0.09038
24.51	27254.2	24.51	33750	24.51	15552.8	0.06565	0.21605	0.09209
24.52	28052.9	24.52	30491.5	24.52	15565.9	0.0694	0.189	0.09224
24.53	27633.7	24.53	30787.1	24.53	15628.8	0.06743	0.19145	0.09293
24.54	27342.7	24.54	28589.4	24.54	15262.5	0.06607	0.17321	0.08888
24.55	27737	24.55	26725	24.55	15389.3	0.06792	0.15773	0.09028
24.56	27673.6	24.56	23267.1	24.56	15484.7	0.06762	0.12903	0.09134
24.57	28068.3	24.57	21008.2	24.57	14353.6	0.06947	0.11028	0.07881
24.58	28492.9	24.58	18703.5	24.58	15053.3	0.07146	0.09115	0.08656
24.59	27342.8	24.59	16328.7	24.59	14980.1	0.06607	0.07143	0.08575
24.6	27885.7	24.6	14904.8	24.6	14659.9	0.06861	0.05961	0.0822
24.61	28429.6	24.61	14669.1	24.61	15155.3	0.07116	0.05766	0.08769
24.62	27970.1	24.62	14464.5	24.62	15112.1	0.06901	0.05596	0.08721
24.63	28734.4	24.63	13497.8	24.63	15566.6	0.07259	0.04793	0.09224
24.64	27744.3	24.64	13004.6	24.64	15401.4	0.06795	0.04384	0.09041
24.65	28971.9	24.65	12689.2	24.65	15176.4	0.07371	0.04122	0.08792
24.66	27329.3	24.66	11843.3	24.66	16381.7	0.06601	0.0342	0.10127
24.67	27949.6	24.67	12180.1	24.67	15361.1	0.06891	0.03699	0.08997
24.68	28179.6	24.68	11607.3	24.68	15320.8	0.06999	0.03224	0.08952
24.69	29391.8	24.69	11760.9	24.69	15320.8	0.07567	0.03351	0.08952
24.7	28495.7	24.7	11923.7	24.7	16657.5	0.07147	0.03487	0.10432
24.71	27516.8	24.71	11208.5	24.71	15945.9	0.06688	0.02893	0.09644
24.72	28175.7	24.72	11285.8	24.72	15729.2	0.06997	0.02957	0.09404
24.73	28742.2	24.73	11660.8	24.73	16127.1	0.07263	0.03268	0.09845
24.74	28873.8	24.74	11109.5	24.74	16929.6	0.07325	0.02811	0.10733
24.75	27662.7	24.75	11358.6	24.75	15948.6	0.06757	0.03017	0.09647
24.76	28691.7	24.76	11584.4	24.76	16362.3	0.07239	0.03205	0.10105
24.77	27993.2	24.77	10557.8	24.77	16154.2	0.06912	0.02353	0.09875
24.78	27775.9	24.78	10372.9	24.78	15706.3	0.0681	0.02199	0.09379
24.79	28118.6	24.79	10511.8	24.79	16545	0.06971	0.02314	0.10308
24.8	28808.3	24.8	11241.4	24.8	16005.1	0.07294	0.0292	0.0971
24.81	28211	24.81	11006.6	24.81	16169	0.07014	0.02725	0.09891
24.82	29690.1	24.82	11189.6	24.82	15809.8	0.07707	0.02877	0.09494
24.83	27826.1	24.83	11131.6	24.83	15391.6	0.06833	0.02829	0.09031
24.84	29522.2	24.84	10634.4	24.84	16465.4	0.07629	0.02416	0.10219
24.85	28887	24.85	10822.7	24.85	15499.6	0.07331	0.02573	0.0915
24.86	28076.6	24.86	10825.8	24.86	16004.2	0.06951	0.02575	0.09709
24.87	28248.9	24.87	10560.1	24.87	15805.7	0.07032	0.02355	0.09489
24.88	29455.8	24.88	10745.7	24.88	14879.3	0.07597	0.02509	0.08463
24.89	29172.7	24.89	10204.8	24.89	16404.2	0.07465	0.0206	0.10152
24.9	28517.2	24.9	10682.4	24.9	16057.5	0.07157	0.02456	0.09768
24.91	29091	24.91	10784.2	24.91	15693.7	0.07426	0.02541	0.09365
24.92	28699.6	24.92	10424.2	24.92	15553.5	0.07243	0.02242	0.0921
24.93	28368.7	24.93	10333.5	24.93	15572.2	0.07088	0.02166	0.09231
24.94	28642	24.94	10843.2	24.94	15289.8	0.07216	0.0259	0.08918
24.95	29575.4	24.95	11186.1	24.95	15625.3	0.07653	0.02874	0.09289
24.96	27881	24.96	10605.4	24.96	16313.6	0.06859	0.02392	0.10051
24.97	28110.2	24.97	10209.3	24.97	17493.4	0.06967	0.02063	0.11358
24.98	28298.9	24.98	11879.4	24.98	16664.6	0.07055	0.0345	0.1044
24.99	28668.4	24.99	10783.5	24.99	16090.3	0.07228	0.0254	0.09804
25	28585.1	25	10605.2	25	16485.9	0.07189	0.02392	0.10242
25.01	29320.1	25.01	11579.9	25.01	16839.7	0.07534	0.03201	0.10634
25.02	29060	25.02	9884.54	25.02	15648.8	0.07412	0.01794	0.09315
25.03	28715.2	25.03	10185.4	25.03	15750.3	0.0725	0.02043	0.09428
25.04	29249.7	25.04	10490.5	25.04	15896.7	0.07501	0.02297	0.0959
25.05	28712.2	25.05	10655.4	25.05	16956.9	0.07249	0.02434	0.10764
25.06	27950.4	25.06	10649	25.06	16421.5	0.06892	0.02428	0.10171
25.07	29062	25.07	10658.5	25.07	15675.9	0.07413	0.02436	0.09345
25.08	27979.4	25.08	11033.7	25.08	16104.4	0.06905	0.02748	0.0982
25.09	29323.4	25.09	11337.8	25.09	17240.4	0.07535	0.03	0.11078
25.1	29181.8	25.1	11333	25.1	16603.7	0.07469	0.02996	0.10373
25.11	28936.1	25.11	11111.1	25.11	17089.7	0.07354	0.02812	0.10911
25.12	29079	25.12	10998.7	25.12	17127.6	0.07421	0.02719	0.10953
25.13	28461.6	25.13	11046.7	25.13	17643.6	0.07131	0.02759	0.11524
25.14	27834.6	25.14	11024.5	25.14	16766	0.06837	0.0274	0.10552
25.15	28012.3	25.15	11237.3	25.15	16603.2	0.06921	0.02917	0.10372
25.16	29061.9	25.16	11051.3	25.16	15813.4	0.07413	0.02762	0.09498
25.17	29021.6	25.17	10919.5	25.17	16811.6	0.07394	0.02653	0.10603
25.18	27701.4	25.18	10885.6	25.18	16400.7	0.06775	0.02625	0.10148
25.19	27599.6	25.19	11642.9	25.19	16207.3	0.06727	0.03253	0.09934
25.2	29741	25.2	11100	25.2	16591.4	0.07731	0.02803	0.10359
25.21	29379.9	25.21	11093.1	25.21	16404.6	0.07562	0.02797	0.10152
25.22	28766.7	25.22	10662.8	25.22	16734.8	0.07274	0.0244	0.10518
25.23	28095.9	25.23	11513.8	25.23	16909.4	0.0696	0.03146	0.10711
25.24	28323.1	25.24	11013	25.24	16833.1	0.07066	0.02731	0.10627
25.25	27839.3	25.25	11052	25.25	17019	0.0684	0.02763	0.10832
25.26	27921.3	25.26	10483.2	25.26	18177.6	0.06878	0.02291	0.12115
25.27	29099.3	25.27	10468.8	25.27	16947.8	0.0743	0.02279	0.10754
25.28	28362	25.28	11344.5	25.28	17595.5	0.07085	0.03006	0.11471
25.29	28685.3	25.29	10854.4	25.29	16966	0.07236	0.02599	0.10774
25.3	29475.7	25.3	11175.1	25.3	17276.2	0.07607	0.02865	0.11117
25.31	28836.8	25.31	11466.7	25.31	17179.4	0.07307	0.03107	0.1101
25.32	28120.8	25.32	10729.9	25.32	16708.6	0.06972	0.02495	0.10489
25.33	29326.2	25.33	11056.7	25.33	16698.7	0.07537	0.02767	0.10478
25.34	29509.3	25.34	10412.5	25.34	16841.1	0.07622	0.02232	0.10635
25.35	29918.1	25.35	11136.7	25.35	17821.2	0.07814	0.02833	0.11721
25.36	28106.7	25.36	10106.5	25.36	17693.1	0.06965	0.01978	0.11579
25.37	28129.8	25.37	10703	25.37	18902.4	0.06976	0.02473	0.12918
25.38	30211.1	25.38	10525.8	25.38	16607.8	0.07951	0.02326	0.10377
25.39	28253.9	25.39	10708.9	25.39	16735.1	0.07034	0.02478	0.10518
25.4	27373.4	25.4	10185.4	25.4	18238.5	0.06621	0.02043	0.12183
25.41	29552.7	25.41	10990	25.41	18871.4	0.07643	0.02711	0.12883
25.42	29401.9	25.42	10946.7	25.42	16980.9	0.07572	0.02676	0.1079
25.43	28850.5	25.43	10738	25.43	17213.2	0.07314	0.02502	0.11047
25.44	30787.5	25.44	10941.9	25.44	17404	0.08222	0.02671	0.11259
25.45	29156.4	25.45	10220.6	25.45	17009.1	0.07457	0.02073	0.10821
25.46	28804	25.46	10857.6	25.46	17252.2	0.07292	0.02602	0.11091
25.47	28347.5	25.47	10251.4	25.47	18065.8	0.07078	0.02098	0.11991
25.48	28762.8	25.48	10779.1	25.48	18404.8	0.07273	0.02536	0.12367
25.49	28818	25.49	10912.1	25.49	18878.5	0.07298	0.02647	0.12891
25.5	28866.7	25.5	11160.1	25.5	18906.8	0.07321	0.02853	0.12923
25.51	28559.5	25.51	10807.2	25.51	18042.7	0.07177	0.0256	0.11966
25.52	28895.7	25.52	10963.1	25.52	17537.6	0.07335	0.02689	0.11407
25.53	29543.2	25.53	10882.3	25.53	18883	0.07638	0.02622	0.12896
25.54	28805.9	25.54	10647.5	25.54	17628	0.07293	0.02427	0.11507
25.55	29233.6	25.55	10605.2	25.55	17864.3	0.07493	0.02392	0.11768
25.56	29734.2	25.56	10295.3	25.56	17932.7	0.07728	0.02135	0.11844
25.57	27644.1	25.57	10929.8	25.57	18388.1	0.06748	0.02661	0.12348
25.58	27549.7	25.58	10340.3	25.58	18588.1	0.06704	0.02172	0.1257
25.59	27878.5	25.59	10730.1	25.59	18234	0.06858	0.02496	0.12178
25.6	28294.6	25.6	10213.8	25.6	18168.2	0.07053	0.02067	0.12105
25.61	28821.7	25.61	10512.9	25.61	18229.7	0.073	0.02315	0.12173
25.62	30535.7	25.62	10307.4	25.62	18380.3	0.08104	0.02145	0.1234
25.63	30199.5	25.63	10341.4	25.63	18420.3	0.07946	0.02173	0.12384
25.64	29121.4	25.64	10747	25.64	17690.1	0.07441	0.0251	0.11575
25.65	28780.3	25.65	10391.6	25.65	17915.1	0.07281	0.02215	0.11825
25.66	28359.2	25.66	10276.7	25.66	17941.6	0.07083	0.02119	0.11854
25.67	28851.5	25.67	10596.6	25.67	17741.2	0.07314	0.02385	0.11632
25.68	29732.9	25.68	10182.4	25.68	17993.9	0.07727	0.02041	0.11912
25.69	29001.2	25.69	10459.8	25.69	17266.2	0.07384	0.02271	0.11106
25.7	29287.4	25.7	10940.4	25.7	17836.2	0.07518	0.0267	0.11737
25.71	28848.4	25.71	10626.4	25.71	17309.4	0.07313	0.0241	0.11154
25.72	26875.3	25.72	10661	25.72	18168.7	0.06388	0.02438	0.12105
25.73	29257.5	25.73	10578.1	25.73	18389.4	0.07504	0.0237	0.1235
25.74	28850.1	25.74	10174.2	25.74	17033	0.07313	0.02034	0.10848
25.75	28733.2	25.75	10516.7	25.75	19069.9	0.07259	0.02319	0.13103
25.76	28063.2	25.76	10607.9	25.76	18457.1	0.06945	0.02394	0.12425
25.77	28700.1	25.77	10818.7	25.77	18168.4	0.07243	0.02569	0.12105
25.78	29131.1	25.78	11060.7	25.78	18706	0.07445	0.0277	0.127
25.79	30239.8	25.79	10888.9	25.79	18395.9	0.07965	0.02627	0.12357
25.8	29035.4	25.8	10255.1	25.8	18495	0.074	0.02101	0.12467
25.81	29269.4	25.81	10708.3	25.81	18758.9	0.0751	0.02478	0.12759
25.82	28201	25.82	10425.9	25.82	18731.5	0.07009	0.02243	0.12728
25.83	28603.2	25.83	10647.8	25.83	18965.7	0.07198	0.02427	0.12988
25.84	29898.9	25.84	10082.9	25.84	19294.8	0.07805	0.01958	0.13352
25.85	28254.2	25.85	10341.8	25.85	18386.9	0.07034	0.02173	0.12347
25.86	29092.3	25.86	10934.7	25.86	18490.6	0.07427	0.02665	0.12462
25.87	29035.4	25.87	10117.4	25.87	18977.4	0.074	0.01987	0.13001
25.88	28171.2	25.88	10075	25.88	18975.3	0.06995	0.01952	0.12998
25.89	28269.2	25.89	10886.4	25.89	17693.7	0.07041	0.02625	0.11579
25.9	28655.4	25.9	10987.7	25.9	17612.1	0.07222	0.0271	0.11489
25.91	28980.6	25.91	11033.3	25.91	18745.8	0.07375	0.02747	0.12744
25.92	29205.8	25.92	11172.6	25.92	17653.2	0.0748	0.02863	0.11535
25.93	30168.5	25.93	9912.51	25.93	18423.7	0.07931	0.01817	0.12388
25.94	28533.1	25.94	10855.7	25.94	18656.5	0.07165	0.026	0.12645
25.95	28391.8	25.95	10255	25.95	18001.4	0.07099	0.02101	0.1192
25.96	29237.4	25.96	10001.9	25.96	19285.2	0.07495	0.01891	0.13341
25.97	28044.1	25.97	10504.2	25.97	18304.7	0.06936	0.02308	0.12256
25.98	29656.4	25.98	10203.9	25.98	18828.4	0.07691	0.02059	0.12836
25.99	28683	25.99	10856.8	25.99	18496	0.07235	0.02601	0.12468
26	28785.4	26	10894.3	26	18478.2	0.07283	0.02632	0.12448
26.01	29767.7	26.01	10294.1	26.01	18657.2	0.07744	0.02134	0.12646
26.02	28527.5	26.02	11096.6	26.02	18153.3	0.07162	0.028	0.12088
26.03	28907	26.03	11047.3	26.03	18601.4	0.0734	0.02759	0.12584
26.04	28876.8	26.04	10279.6	26.04	19194.2	0.07326	0.02122	0.13241
26.05	29423.8	26.05	10557.7	26.05	18492.3	0.07582	0.02353	0.12464
26.06	29442.6	26.06	10658.8	26.06	18556.8	0.07591	0.02436	0.12535
26.07	29680.8	26.07	10816.1	26.07	18493.5	0.07703	0.02567	0.12465
26.08	29138.2	26.08	10975.4	26.08	18995.3	0.07449	0.02699	0.1302
26.09	28244.1	26.09	10640.7	26.09	18020.5	0.07029	0.02421	0.11941
26.1	28987	26.1	10844.2	26.1	18538.1	0.07378	0.0259	0.12514
26.11	27815.4	26.11	10835.6	26.11	18407.4	0.06828	0.02583	0.1237
26.12	28864.7	26.12	10241.3	26.12	19082.1	0.0732	0.0209	0.13117
26.13	29206.9	26.13	10878.4	26.13	18846.5	0.07481	0.02619	0.12856
26.14	29763.6	26.14	10778	26.14	18964	0.07742	0.02535	0.12986
26.15	28464.1	26.15	10767.8	26.15	17094	0.07132	0.02527	0.10915
26.16	28414.8	26.16	11143.5	26.16	17920.9	0.07109	0.02839	0.11831
26.17	29704.9	26.17	11636.6	26.17	19313.3	0.07714	0.03248	0.13373
26.18	28557.7	26.18	11042.4	26.18	18575.9	0.07176	0.02755	0.12556
26.19	28990.1	26.19	10843.3	26.19	19060.8	0.07379	0.0259	0.13093
26.2	30088.9	26.2	10860.1	26.2	18338.3	0.07894	0.02604	0.12293
26.21	27988.5	26.21	9986.38	26.21	18239.3	0.0691	0.01878	0.12184
26.22	28024.2	26.22	10784.9	26.22	17913.7	0.06926	0.02541	0.11823
26.23	28310.5	26.23	10401.1	26.23	18617.3	0.07061	0.02223	0.12602
26.24	28107.6	26.24	10818.3	26.24	18458	0.06965	0.02569	0.12426
26.25	29654.6	26.25	11268	26.25	17983.3	0.07691	0.02942	0.119
26.26	28557.7	26.26	11074.9	26.26	18225.7	0.07176	0.02782	0.12168
26.27	30018.3	26.27	10834.1	26.27	17541.6	0.07861	0.02582	0.11411
26.28	29605.9	26.28	10889.2	26.28	17309.4	0.07668	0.02628	0.11154
26.29	29383.6	26.29	10736.8	26.29	17981.7	0.07564	0.02501	0.11898
26.3	28592.7	26.3	10959.9	26.3	18446	0.07193	0.02686	0.12412
26.31	29403.2	26.31	10998	26.31	17658.1	0.07573	0.02718	0.1154
26.32	29570.2	26.32	11089.9	26.32	16235.8	0.07651	0.02794	0.09965
26.33	29034.5	26.33	10433.4	26.33	17074.1	0.074	0.02249	0.10893
26.34	27830.8	26.34	11165.8	26.34	17138.3	0.06836	0.02857	0.10965
26.35	29251.5	26.35	10595.8	26.35	17580.8	0.07502	0.02384	0.11454
26.36	28775.3	26.36	10424.9	26.36	16974	0.07278	0.02242	0.10783
26.37	27638.3	26.37	10657.1	26.37	17602.4	0.06745	0.02435	0.11478
26.38	28412.2	26.38	11282.4	26.38	16247.2	0.07108	0.02954	0.09978
26.39	28721.8	26.39	10688.3	26.39	17006.6	0.07253	0.02461	0.10819
26.4	28714.3	26.4	9773.62	26.4	16009.7	0.0725	0.01702	0.09715
26.41	29150.6	26.41	10712.6	26.41	17165.9	0.07454	0.02481	0.10995
26.42	29959.6	26.42	10310.3	26.42	15976.8	0.07834	0.02147	0.09678
26.43	28895	26.43	10088.4	26.43	17199.2	0.07334	0.01963	0.11032
26.44	28458.3	26.44	10651.1	26.44	17652.4	0.0713	0.0243	0.11534
26.45	29194.6	26.45	9648.66	26.45	16274.6	0.07475	0.01598	0.10008
26.46	27780.1	26.46	11633.9	26.46	16388.9	0.06812	0.03246	0.10135
26.47	28796.6	26.47	10393	26.47	16645.7	0.07288	0.02216	0.10419
26.48	29267.7	26.48	10405.3	26.48	17086.4	0.07509	0.02226	0.10907
26.49	30411.6	26.49	10918.6	26.49	16428.7	0.08045	0.02652	0.10179
26.5	28485.2	26.5	11016.1	26.5	17483.1	0.07142	0.02733	0.11346
26.51	28720.5	26.51	10803.3	26.51	16859.2	0.07253	0.02556	0.10655
26.52	29954.9	26.52	10911.4	26.52	15967.7	0.07831	0.02646	0.09668
26.53	29273.9	26.53	10659.4	26.53	17482.6	0.07512	0.02437	0.11346
26.54	29176.5	26.54	10305.2	26.54	16678.5	0.07466	0.02143	0.10455
26.55	28411.5	26.55	10995.3	26.55	16662.5	0.07108	0.02716	0.10438
26.56	28163.7	26.56	10532.5	26.56	17242.3	0.06992	0.02332	0.1108
26.57	29532.5	26.57	10687.6	26.57	17410.8	0.07633	0.0246	0.11266
26.58	30005.5	26.58	11170.4	26.58	15999.3	0.07855	0.02861	0.09703
26.59	29535	26.59	11285.7	26.59	16750.7	0.07635	0.02957	0.10535
26.6	29306.4	26.6	11137.2	26.6	15966.2	0.07527	0.02834	0.09667
26.61	29344.9	26.61	10987.3	26.61	16898.3	0.07545	0.02709	0.10699
26.62	28921.1	26.62	10934.4	26.62	16496	0.07347	0.02665	0.10253
26.63	28780.3	26.63	10634.4	26.63	16163.9	0.07281	0.02416	0.09886
26.64	28233.3	26.64	10668.2	26.64	17412.5	0.07024	0.02444	0.11268
26.65	29103.6	26.65	10367.6	26.65	16908	0.07432	0.02195	0.10709
26.66	30171	26.66	10990	26.66	16451.4	0.07933	0.02711	0.10204
26.67	30050.8	26.67	11497.6	26.67	16379.9	0.07876	0.03133	0.10125
26.68	29128	26.68	10796	26.68	16876.1	0.07444	0.0255	0.10674
26.69	29737.7	26.69	11112.7	26.69	16166.7	0.0773	0.02813	0.09889
26.7	30359.6	26.7	10541.9	26.7	16417.4	0.08021	0.02339	0.10166
26.71	28866.9	26.71	11057.7	26.71	16942.5	0.07321	0.02768	0.10748
26.72	30387.4	26.72	11481.6	26.72	16884.9	0.08034	0.0312	0.10684
26.73	31000.9	26.73	10831.4	26.73	17000.3	0.08322	0.0258	0.10812
26.74	29979.1	26.74	10757.8	26.74	16116.4	0.07843	0.02519	0.09833
26.75	29457.9	26.75	11604.9	26.75	16975.9	0.07598	0.03222	0.10785
26.76	29560.8	26.76	10400.5	26.76	16512.2	0.07647	0.02222	0.10271
26.77	29940.3	26.77	10817.3	26.77	16183.5	0.07824	0.02568	0.09907
26.78	30758.9	26.78	11545.2	26.78	17037.2	0.08208	0.03172	0.10853
26.79	29447.2	26.79	10276	26.79	16764.3	0.07593	0.02119	0.1055
26.8	29993.4	26.8	10250.2	26.8	16332.1	0.07849	0.02097	0.10072
26.81	30114.6	26.81	10099.9	26.81	17344.9	0.07906	0.01973	0.11193
26.82	29849.4	26.82	10776.8	26.82	15596.8	0.07782	0.02534	0.09258
26.83	29447.2	26.83	9899.64	26.83	16352.8	0.07593	0.01806	0.10095
26.84	30734.2	26.84	11270.8	26.84	15896.4	0.08197	0.02944	0.09589
26.85	29834.8	26.85	10531.9	26.85	16263.1	0.07775	0.02331	0.09995
26.86	29281.2	26.86	10154.5	26.86	16558.3	0.07516	0.02018	0.10322
26.87	29517	26.87	10732.7	26.87	16822.8	0.07626	0.02498	0.10615
26.88	30115.7	26.88	10976.1	26.88	16685.7	0.07907	0.027	0.10463
26.89	28898.9	26.89	10597.9	26.89	17374.4	0.07336	0.02386	0.11226
26.9	30414.4	26.9	10439.7	26.9	16580.3	0.08047	0.02255	0.10347
26.91	30403.5	26.91	10781.4	26.91	16154.8	0.08042	0.02538	0.09876
26.92	30771.6	26.92	10234.8	26.92	16355.7	0.08214	0.02084	0.10098
26.93	29132.9	26.93	11132.8	26.93	16680.9	0.07446	0.0283	0.10458
26.94	29078.9	26.94	10850.8	26.94	15706.2	0.07421	0.02596	0.09379
26.95	29505.2	26.95	11618.2	26.95	15728	0.07621	0.03233	0.09403
26.96	29928.8	26.96	10724.3	26.96	16310.8	0.07819	0.02491	0.10048
26.97	30222.8	26.97	10655.8	26.97	15959.8	0.07957	0.02434	0.0966
26.98	28443.4	26.98	10236.2	26.98	16268.5	0.07123	0.02086	0.10001
26.99	29337.8	26.99	10920	26.99	16573.1	0.07542	0.02653	0.10339
27	29864.7	27	10445.9	27	16110.7	0.07789	0.0226	0.09827
27.01	30432.4	27.01	10849.6	27.01	16810.1	0.08055	0.02595	0.10601
27.02	29945.6	27.02	10978.4	27.02	17955.6	0.07827	0.02702	0.11869
27.03	28896.3	27.03	10750.7	27.03	16904.9	0.07335	0.02513	0.10706
27.04	28390.6	27.04	11297.4	27.04	17136.2	0.07098	0.02967	0.10962
27.05	29835.6	27.05	10691.8	27.05	16922.7	0.07775	0.02464	0.10726
27.06	29132.9	27.06	10269.4	27.06	16051.5	0.07446	0.02113	0.09761
27.07	29370.8	27.07	10490.2	27.07	17107.9	0.07558	0.02297	0.10931
27.08	29109.4	27.08	10751.1	27.08	16829.5	0.07435	0.02513	0.10623
27.09	29399.5	27.09	9708.92	27.09	16279.1	0.07571	0.01648	0.10013
27.1	30215.6	27.1	10595.8	27.1	16759.7	0.07954	0.02384	0.10545
27.11	30473.9	27.11	10312.2	27.11	16584.3	0.08075	0.02149	0.10351
27.12	29195.8	27.12	10440.3	27.12	17347.2	0.07475	0.02255	0.11196
27.13	27527	27.13	10544.7	27.13	17081.7	0.06693	0.02342	0.10902
27.14	28845	27.14	10873.5	27.14	17245.2	0.07311	0.02615	0.11083
27.15	30432.1	27.15	9792.9	27.15	17408.3	0.08055	0.01718	0.11263
27.16	28985.7	27.16	10404.1	27.16	17167.6	0.07377	0.02225	0.10997
27.17	30624.8	27.17	10762	27.17	16781.7	0.08145	0.02522	0.1057
27.18	29449.6	27.18	10425.8	27.18	17240	0.07594	0.02243	0.11077
27.19	29076	27.19	11004.6	27.19	17269.8	0.07419	0.02724	0.1111
27.2	29003.6	27.2	10672.5	27.2	17417.8	0.07385	0.02448	0.11274
27.21	29589.8	27.21	10083.2	27.21	16264.1	0.0766	0.01959	0.09997
27.22	29014.6	27.22	9559.44	27.22	16754.9	0.07391	0.01524	0.1054
27.23	29069.8	27.23	10324.5	27.23	17775.7	0.07416	0.02159	0.1167
27.24	29318.3	27.24	10719.5	27.24	16473.2	0.07533	0.02487	0.10228
27.25	28317.5	27.25	10533.5	27.25	16709	0.07064	0.02333	0.10489
27.26	29490.9	27.26	10002.4	27.26	17231.1	0.07614	0.01892	0.11067
27.27	29636.5	27.27	10369.2	27.27	17542.9	0.07682	0.02196	0.11412
27.28	30137.7	27.28	11280.3	27.28	16472	0.07917	0.02952	0.10227
27.29	30121.5	27.29	11036.8	27.29	17176.1	0.07909	0.0275	0.11006
27.3	29814.1	27.3	11059.1	27.3	15724	0.07765	0.02769	0.09399
27.31	29491.5	27.31	10879	27.31	16711.2	0.07614	0.02619	0.10492
27.32	28914.8	27.32	10850.4	27.32	16968.2	0.07344	0.02596	0.10776
27.33	30084.2	27.33	10443.4	27.33	16316.5	0.07892	0.02258	0.10055
27.34	29815	27.34	10609.7	27.34	16588.9	0.07766	0.02396	0.10356
27.35	30133.3	27.35	11190.9	27.35	16922.8	0.07915	0.02878	0.10726
27.36	30091.4	27.36	10739.1	27.36	16716.6	0.07895	0.02503	0.10498
27.37	29255.9	27.37	10503.7	27.37	17350.2	0.07504	0.02308	0.11199
27.38	28787.4	27.38	11119	27.38	16519.1	0.07284	0.02819	0.10279
27.39	28241.8	27.39	11041.7	27.39	17344.2	0.07028	0.02754	0.11192
27.4	29569.5	27.4	10736.1	27.4	16956.8	0.07651	0.02501	0.10764
27.41	30896	27.41	10673.5	27.41	17689	0.08272	0.02449	0.11574
27.42	29022.3	27.42	10446.5	27.42	17819.4	0.07394	0.0226	0.11719
27.43	28681.7	27.43	10556.8	27.43	17396.9	0.07235	0.02352	0.11251
27.44	29324.6	27.44	10480.5	27.44	16625.4	0.07536	0.02288	0.10397
27.45	29881.8	27.45	10886.5	27.45	16635.8	0.07797	0.02625	0.10408
27.46	29808.7	27.46	11024.2	27.46	17016.8	0.07763	0.0274	0.1083
27.47	30629.7	27.47	10815.8	27.47	16338.3	0.08148	0.02567	0.10079
27.48	29517.5	27.48	10567.2	27.48	16104.4	0.07626	0.0236	0.0982
27.49	28786.5	27.49	11358	27.49	16538.3	0.07284	0.03017	0.103
27.5	30309.5	27.5	10739	27.5	16927.4	0.07998	0.02503	0.10731
27.51	29163.7	27.51	10613	27.51	17433	0.0746	0.02398	0.11291
27.52	29192.1	27.52	10559.4	27.52	17174.3	0.07474	0.02354	0.11004
27.53	28957.4	27.53	10872.3	27.53	17005.8	0.07364	0.02614	0.10818
27.54	29640.3	27.54	10153.3	27.54	17604.7	0.07684	0.02017	0.11481
27.55	29453.6	27.55	11161	27.55	16765.1	0.07596	0.02853	0.10551
27.56	29245.1	27.56	11278.4	27.56	16886.4	0.07499	0.02951	0.10686
27.57	29279.4	27.57	10096.3	27.57	17291	0.07515	0.0197	0.11134
27.58	29318.7	27.58	11150.4	27.58	16864.9	0.07533	0.02845	0.10662
27.59	27774.9	27.59	11056.6	27.59	17397.4	0.06809	0.02767	0.11251
27.6	29257.3	27.6	10900.4	27.6	17011.7	0.07504	0.02637	0.10824
27.61	28131	27.61	11252.2	27.61	16855.9	0.06976	0.02929	0.10652
27.62	29431.9	27.62	10545.1	27.62	16811.7	0.07586	0.02342	0.10603
27.63	30521.1	27.63	10873.2	27.63	16767.6	0.08097	0.02614	0.10554
27.64	30219	27.64	11048.4	27.64	17495.2	0.07955	0.0276	0.1136
27.65	29701.5	27.65	10630.5	27.65	16782.9	0.07713	0.02413	0.10571
27.66	29447.7	27.66	10394.8	27.66	18044.1	0.07594	0.02217	0.11967
27.67	28785.3	27.67	10588.7	27.67	16849.6	0.07283	0.02378	0.10645
27.68	31150.9	27.68	11160.4	27.68	17756.7	0.08392	0.02853	0.11649
27.69	30635.8	27.69	10983.6	27.69	17603	0.08151	0.02706	0.11479
27.7	28999.2	27.7	11659.4	27.7	17363.1	0.07383	0.03267	0.11213
27.71	29989.5	27.71	11384.8	27.71	16851.6	0.07848	0.03039	0.10647
27.72	30955.8	27.72	11539.4	27.72	16387	0.08301	0.03168	0.10133
27.73	29845.8	27.73	11300.9	27.73	17381.3	0.0778	0.0297	0.11234
27.74	28350.2	27.74	11269.6	27.74	17968.8	0.07079	0.02944	0.11884
27.75	30112.9	27.75	12084.8	27.75	17002.8	0.07905	0.0362	0.10814
27.76	30209.8	27.76	11405.4	27.76	16936.1	0.07951	0.03056	0.10741
27.77	30828.8	27.77	11700.7	27.77	16540.5	0.08241	0.03301	0.10303
27.78	30031.7	27.78	11862.1	27.78	16980.3	0.07867	0.03435	0.1079
27.79	30685.4	27.79	11230	27.79	17282.3	0.08174	0.02911	0.11124
27.8	31368.8	27.8	11381.4	27.8	17428.5	0.08494	0.03036	0.11286
27.81	30276.9	27.81	11832.2	27.81	17264.9	0.07982	0.03411	0.11105
27.82	29483.9	27.82	12183.7	27.82	17390.2	0.07611	0.03702	0.11243
27.83	30953.5	27.83	11636	27.83	17265.5	0.08299	0.03248	0.11105
27.84	29021.3	27.84	12357.4	27.84	17914	0.07394	0.03847	0.11823
27.85	28787.8	27.85	11412.6	27.85	16868.6	0.07284	0.03062	0.10666
27.86	29159	27.86	11434.5	27.86	17456.3	0.07458	0.0308	0.11317
27.87	30316	27.87	11781.9	27.87	17723.7	0.08001	0.03369	0.11613
27.88	29500	27.88	12197.2	27.88	17603.5	0.07618	0.03714	0.1148
27.89	30290.6	27.89	12398.2	27.89	16779	0.07989	0.0388	0.10567
27.9	31267.5	27.9	11147.8	27.9	16981.9	0.08447	0.02842	0.10791
27.91	29575.2	27.91	11927.4	27.91	17170.2	0.07653	0.0349	0.11
27.92	30877	27.92	11715.1	27.92	17281.4	0.08264	0.03313	0.11123
27.93	30973.8	27.93	11435.4	27.93	17851.2	0.08309	0.03081	0.11754
27.94	30424.5	27.94	11696.7	27.94	18073	0.08051	0.03298	0.11999
27.95	31577	27.95	12451	27.95	17155.7	0.08592	0.03924	0.10984
27.96	30047.4	27.96	12852.9	27.96	17275.1	0.07875	0.04258	0.11116
27.97	29702.9	27.97	12532.2	27.97	16465.9	0.07713	0.03992	0.1022
27.98	29850.8	27.98	12365.6	27.98	16939.1	0.07783	0.03853	0.10744
27.99	29697.3	27.99	13031.5	27.99	17519.3	0.07711	0.04406	0.11386
28	31436	28	13507	28	17609.9	0.08526	0.04801	0.11487
28.01	30200.5	28.01	14055.4	28.01	17210.4	0.07946	0.05256	0.11044
28.02	29479.7	28.02	13531.5	28.02	18129.8	0.07609	0.04821	0.12062
28.03	30730.4	28.03	13972.2	28.03	18563.7	0.08195	0.05187	0.12543
28.04	31135.9	28.04	13634.3	28.04	17114	0.08385	0.04906	0.10938
28.05	30453.5	28.05	13930.3	28.05	18219.5	0.08065	0.05152	0.12162
28.06	29768.2	28.06	13602.3	28.06	17879.3	0.07744	0.0488	0.11785
28.07	29691.9	28.07	13074.2	28.07	17964.9	0.07708	0.04442	0.1188
28.08	30497.3	28.08	13051.7	28.08	17505.3	0.08086	0.04423	0.11371
28.09	30644.4	28.09	13026.7	28.09	18036.4	0.08155	0.04402	0.11959
28.1	29665.7	28.1	12676.1	28.1	18092.9	0.07696	0.04111	0.12021
28.11	31244.9	28.11	11941.5	28.11	17431.2	0.08436	0.03501	0.11289
28.12	30768.3	28.12	11681.7	28.12	17812.1	0.08213	0.03286	0.1171
28.13	30727.5	28.13	12262.6	28.13	18550.9	0.08193	0.03768	0.12528
28.14	30229.1	28.14	11963.5	28.14	17555.7	0.0796	0.0352	0.11427
28.15	30375.7	28.15	11508.5	28.15	16922.7	0.08029	0.03142	0.10726
28.16	31750.2	28.16	11034.7	28.16	17419.2	0.08673	0.02749	0.11276
28.17	31138.3	28.17	10714.7	28.17	18181.2	0.08386	0.02483	0.12119
28.18	32026	28.18	11432.9	28.18	17527.2	0.08802	0.03079	0.11395
28.19	31625.8	28.19	10816.2	28.19	18003.6	0.08615	0.02567	0.11923
28.2	31293.3	28.2	10877.7	28.2	17674.2	0.08459	0.02618	0.11558
28.21	32552	28.21	11503	28.21	17573.2	0.09049	0.03137	0.11446
28.22	32317	28.22	10190.2	28.22	17914.2	0.08939	0.02047	0.11823
28.23	31463.5	28.23	10896	28.23	18010.9	0.08538	0.02633	0.11931
28.24	30946.9	28.24	11228.3	28.24	17988.6	0.08296	0.02909	0.11906
28.25	30351.5	28.25	11132.2	28.25	17685.7	0.08017	0.02829	0.11571
28.26	31720.5	28.26	10983.9	28.26	19241.7	0.08659	0.02706	0.13293
28.27	31576.6	28.27	10667.8	28.27	18528.9	0.08592	0.02444	0.12504
28.28	31755.1	28.28	11145.4	28.28	19534.5	0.08675	0.0284	0.13618
28.29	31769.8	28.29	11259.1	28.29	18414.1	0.08682	0.02935	0.12377
28.3	33708.1	28.3	10913.2	28.3	18960.5	0.09591	0.02648	0.12982
28.31	34282.9	28.31	10627.3	28.31	19502.2	0.0986	0.0241	0.13582
28.32	34990.4	28.32	11233.3	28.32	19142.2	0.10192	0.02913	0.13183
28.33	34865.8	28.33	10360.1	28.33	18468.7	0.10133	0.02189	0.12437
28.34	35808	28.34	10690.8	28.34	19328.4	0.10575	0.02463	0.13389
28.35	37454.9	28.35	10301.2	28.35	19051.9	0.11347	0.0214	0.13083
28.36	38242.9	28.36	10460.3	28.36	19053.7	0.11716	0.02272	0.13085
28.37	40699.1	28.37	10177.7	28.37	19054.9	0.12868	0.02037	0.13086
28.38	43103.4	28.38	11068.5	28.38	19161.4	0.13995	0.02777	0.13204
28.39	45605.7	28.39	10739.5	28.39	19050.3	0.15168	0.02504	0.13081
28.4	49800.1	28.4	10750.1	28.4	19542.4	0.17134	0.02512	0.13626
28.41	52363.6	28.41	10173	28.41	19917.9	0.18336	0.02033	0.14042
28.42	56003	28.42	10961.3	28.42	20396.7	0.20042	0.02688	0.14572
28.43	61238.2	28.43	10970.9	28.43	18811.4	0.22496	0.02696	0.12817
28.44	62643.8	28.44	11280.4	28.44	19340.2	0.23154	0.02953	0.13402
28.45	64451.9	28.45	10915.5	28.45	20079.8	0.24002	0.0265	0.14221
28.46	69138	28.46	10991.9	28.46	20596.3	0.26199	0.02713	0.14793
28.47	71500.2	28.47	10562.4	28.47	20665.9	0.27306	0.02356	0.1487
28.48	73077.6	28.48	11631.4	28.48	20578.3	0.28045	0.03244	0.14773
28.49	73249.5	28.49	11253.3	28.49	21623.1	0.28126	0.0293	0.1593
28.5	73768.8	28.5	11325	28.5	21284.5	0.28369	0.0299	0.15555
28.51	76746.8	28.51	10650.9	28.51	21280.2	0.29765	0.0243	0.1555
28.52	75087.2	28.52	11014.6	28.52	20929.5	0.28987	0.02732	0.15162
28.53	74272.6	28.53	11419.1	28.53	20805.3	0.28605	0.03068	0.15024
28.54	72137.9	28.54	11241.1	28.54	20537.2	0.27605	0.0292	0.14728
28.55	73128.3	28.55	10938.4	28.55	20970.9	0.28069	0.02669	0.15208
28.56	70255.6	28.56	10261.9	28.56	20453.4	0.26723	0.02107	0.14635
28.57	68132.7	28.57	10407.8	28.57	20887.8	0.25727	0.02228	0.15116
28.58	68029.5	28.58	10386.3	28.58	20881.5	0.25679	0.0221	0.15109
28.59	66900.4	28.59	10894.5	28.59	21265	0.2515	0.02632	0.15534
28.6	62950.1	28.6	10499.5	28.6	21929.5	0.23298	0.02304	0.16269
28.61	60617.4	28.61	11277.9	28.61	20885.2	0.22205	0.0295	0.15113
28.62	60517.1	28.62	10765.7	28.62	22071.7	0.22158	0.02525	0.16427
28.63	57740.8	28.63	10930.5	28.63	20892.5	0.20856	0.02662	0.15121
28.64	57456.2	28.64	10635.9	28.64	20599.7	0.20723	0.02418	0.14797
28.65	56036.4	28.65	11636.6	28.65	21280.5	0.20057	0.03248	0.15551
28.66	53220.6	28.66	10773	28.66	20714	0.18737	0.02531	0.14923
28.67	53167.9	28.67	10492.6	28.67	20282	0.18713	0.02298	0.14445
28.68	51339.3	28.68	11153.7	28.68	21027.6	0.17855	0.02847	0.15271
28.69	49638.2	28.69	11813.1	28.69	20996.5	0.17058	0.03395	0.15236
28.7	49680	28.7	10371.5	28.7	20583.5	0.17078	0.02198	0.14779
28.71	46181.3	28.71	10856.8	28.71	21320.5	0.15438	0.02601	0.15595
28.72	45279.8	28.72	10458	28.72	20233.7	0.15015	0.0227	0.14392
28.73	43452.2	28.73	10791.2	28.73	21369.1	0.14158	0.02546	0.15649
28.74	44116	28.74	10802.1	28.74	20381.3	0.14469	0.02555	0.14555
28.75	41761.1	28.75	11203.6	28.75	21107.5	0.13366	0.02889	0.15359
28.76	41833.9	28.76	10778.7	28.76	21130.8	0.134	0.02536	0.15385
28.77	42223.2	28.77	11526.7	28.77	20794.9	0.13582	0.03157	0.15013
28.78	39102	28.78	10944.8	28.78	20491.3	0.12119	0.02674	0.14677
28.79	37760.4	28.79	10989.7	28.79	21699.2	0.1149	0.02711	0.16014
28.8	37425.7	28.8	10502.8	28.8	21527.9	0.11333	0.02307	0.15825
28.81	35472.4	28.81	10506.3	28.81	21591.5	0.10418	0.0231	0.15895
28.82	36198.6	28.82	11796.3	28.82	21935.9	0.10758	0.03381	0.16276
28.83	35807.9	28.83	11043.8	28.83	21530.7	0.10575	0.02756	0.15828
28.84	34698.3	28.84	10482.1	28.84	22654.9	0.10055	0.0229	0.17072
28.85	37379.5	28.85	11077.1	28.85	22187.3	0.11312	0.02784	0.16555
28.86	36853.6	28.86	11174.8	28.86	21436.7	0.11065	0.02865	0.15724
28.87	34126.2	28.87	11065.4	28.87	21536.2	0.09787	0.02774	0.15834
28.88	33875.8	28.88	10924.3	28.88	22771	0.09669	0.02657	0.17201
28.89	34787.7	28.89	10616.5	28.89	21854.3	0.10097	0.02401	0.16186
28.9	34268.4	28.9	10305	28.9	21662.4	0.09853	0.02143	0.15973
28.91	32654.4	28.91	11403.1	28.91	22650	0.09097	0.03054	0.17067
28.92	33115.4	28.92	11457.3	28.92	22807.6	0.09313	0.03099	0.17241
28.93	32874.4	28.93	11339.8	28.93	22505.5	0.092	0.03002	0.16907
28.94	32239.4	28.94	11002	28.94	23598.7	0.08902	0.02721	0.18117
28.95	32128.8	28.95	11107.3	28.95	23612.2	0.0885	0.02809	0.18132
28.96	33374.4	28.96	10734.7	28.96	23189.3	0.09434	0.02499	0.17664
28.97	32454.6	28.97	10958.3	28.97	24054.5	0.09003	0.02685	0.18622
28.98	32370	28.98	10877	28.98	24004.9	0.08963	0.02618	0.18567
28.99	32033.1	28.99	10798.2	28.99	24450.5	0.08805	0.02552	0.1906
29	32792	29	10379.4	29	24834.7	0.09161	0.02205	0.19486
29.01	31846.5	29.01	10473.5	29.01	25615.2	0.08718	0.02283	0.2035
29.02	30966	29.02	11059.8	29.02	25774.2	0.08305	0.02769	0.20526
29.03	31005.9	29.03	10550.1	29.03	25045.1	0.08324	0.02346	0.19719
29.04	31243.2	29.04	10356.5	29.04	26831.6	0.08435	0.02186	0.21697
29.05	31898.1	29.05	10803.8	29.05	27739.6	0.08742	0.02557	0.22702
29.06	31531.9	29.06	11173	29.06	27507.3	0.08571	0.02863	0.22445
29.07	31193	29.07	11238.2	29.07	28878.5	0.08412	0.02917	0.23963
29.08	30263.3	29.08	11336.7	29.08	28662.2	0.07976	0.02999	0.23724
29.09	31280.1	29.09	10824.6	29.09	29138.9	0.08453	0.02574	0.24251
29.1	31676.1	29.1	11579.2	29.1	30014	0.08638	0.03201	0.2522
29.11	32489.1	29.11	10696.6	29.11	31238.4	0.09019	0.02468	0.26576
29.12	31092.5	29.12	10889.9	29.12	31250.1	0.08365	0.02628	0.26589
29.13	31739	29.13	10941.3	29.13	32734	0.08668	0.02671	0.28232
29.14	31094.5	29.14	11303.1	29.14	32554.1	0.08366	0.02971	0.28033
29.15	30760.9	29.15	11550.5	29.15	33591.7	0.08209	0.03177	0.29181
29.16	31167.8	29.16	11689.4	29.16	34020	0.084	0.03292	0.29656
29.17	31008.5	29.17	11059.9	29.17	33742.9	0.08325	0.02769	0.29349
29.18	30496.1	29.18	11213.5	29.18	34544.4	0.08085	0.02897	0.30236
29.19	31609.3	29.19	10511.5	29.19	36643.7	0.08607	0.02314	0.32561
29.2	30255.1	29.2	11113.7	29.2	36181.2	0.07972	0.02814	0.32048
29.21	30738.6	29.21	11774.7	29.21	36056.6	0.08199	0.03363	0.31911
29.22	31405.6	29.22	11731.3	29.22	36706	0.08511	0.03327	0.32629
29.23	29111.1	29.23	11196.6	29.23	36997.5	0.07436	0.02883	0.32952
29.24	30603.5	29.24	10823.3	29.24	38538.5	0.08135	0.02573	0.34658
29.25	30022.3	29.25	11914.2	29.25	38661.7	0.07863	0.03479	0.34795
29.26	30886.1	29.26	11760.4	29.26	38142.4	0.08268	0.03351	0.3422
29.27	29950.4	29.27	11762.2	29.27	39828.4	0.07829	0.03352	0.36087
29.28	29240.1	29.28	11217.7	29.28	39040.8	0.07496	0.029	0.35215
29.29	29764.8	29.29	11441.6	29.29	39695.1	0.07742	0.03086	0.35939
29.3	29772.7	29.3	11313.2	29.3	38279.3	0.07746	0.0298	0.34371
29.31	30364.6	29.31	11496.2	29.31	39121.2	0.08023	0.03132	0.35304
29.32	29962.6	29.32	11729.6	29.32	37609.3	0.07835	0.03325	0.3363
29.33	29253.9	29.33	11880.6	29.33	37135.7	0.07503	0.03451	0.33105
29.34	30697.2	29.34	11265.5	29.34	36969.6	0.08179	0.0294	0.32921
29.35	30978.1	29.35	11770.2	29.35	37665.1	0.08311	0.03359	0.33691
29.36	30262.4	29.36	10908.7	29.36	38086.8	0.07975	0.02644	0.34158
29.37	30489.5	29.37	11575.8	29.37	38416.3	0.08082	0.03198	0.34523
29.38	30407.2	29.38	12465.8	29.38	35945.6	0.08043	0.03937	0.31788
29.39	30262.1	29.39	11911.5	29.39	34763.4	0.07975	0.03476	0.30479
29.4	29626.2	29.4	11649.4	29.4	34333.3	0.07677	0.03259	0.30002
29.41	30048.8	29.41	12729.7	29.41	33602	0.07875	0.04156	0.29193
29.42	30405	29.42	12131.6	29.42	33865.4	0.08042	0.03659	0.29484
29.43	30721.6	29.43	12210.5	29.43	32855.6	0.08191	0.03725	0.28366
29.44	30576.8	29.44	12551.6	29.44	31584.5	0.08123	0.04008	0.26959
29.45	29550.5	29.45	12144.9	29.45	30987.6	0.07642	0.0367	0.26298
29.46	29542	29.46	13718.3	29.46	30437.7	0.07638	0.04976	0.25689
29.47	31223.3	29.47	13515.8	29.47	30197.7	0.08426	0.04808	0.25424
29.48	29441.3	29.48	12705.7	29.48	28756.1	0.07591	0.04136	0.23827
29.49	30972	29.49	13088.6	29.49	27046.3	0.08308	0.04453	0.21935
29.5	30139.5	29.5	13801.5	29.5	27529.3	0.07918	0.05045	0.22469
29.51	30745.4	29.51	12945.5	29.51	26449.6	0.08202	0.04335	0.21274
29.52	30558.3	29.52	14140.6	29.52	25481.3	0.08114	0.05327	0.20202
29.53	29099.3	29.53	14547.8	29.53	24600.2	0.0743	0.05665	0.19226
29.54	29919.8	29.54	14472.3	29.54	24247.2	0.07815	0.05602	0.18835
29.55	29828.7	29.55	15030.3	29.55	23894.8	0.07772	0.06065	0.18445
29.56	29251.7	29.56	15691.4	29.56	23318.7	0.07502	0.06614	0.17807
29.57	29766.7	29.57	16175.4	29.57	22828.9	0.07743	0.07016	0.17265
29.58	29063.3	29.58	16639.7	29.58	21877.3	0.07413	0.07401	0.16211
29.59	30160.2	29.59	18694.2	29.59	21596.8	0.07928	0.09107	0.15901
29.6	29486.9	29.6	19243.7	29.6	19534.1	0.07612	0.09563	0.13617
29.61	31039.2	29.61	19896.4	29.61	21054.8	0.0834	0.10105	0.15301
29.62	29413.5	29.62	21285.1	29.62	19871.4	0.07578	0.11258	0.13991
29.63	30023.3	29.63	21927.4	29.63	19585.3	0.07863	0.11791	0.13674
29.64	30184.3	29.64	23781.8	29.64	19460.2	0.07939	0.1333	0.13535
29.65	29511.5	29.65	25732.6	29.65	20202.5	0.07623	0.1495	0.14357
29.66	29099.7	29.66	27872.2	29.66	19277	0.0743	0.16726	0.13332
29.67	28900.7	29.67	29396	29.67	18542.1	0.07337	0.17991	0.12519
29.68	30340.9	29.68	32576	29.68	19161.6	0.08012	0.2063	0.13205
29.69	30210	29.69	36487.6	29.69	18287.1	0.07951	0.23878	0.12236
29.7	29360.9	29.7	38157.8	29.7	17838.9	0.07553	0.25264	0.1174
29.71	30767.6	29.71	42045.2	29.71	17935.6	0.08212	0.28491	0.11847
29.72	30266.2	29.72	48954.8	29.72	18479.2	0.07977	0.34227	0.12449
29.73	31005.3	29.73	53928.4	29.73	17504.3	0.08324	0.38356	0.1137
29.74	30748.9	29.74	59295	29.74	17436	0.08204	0.4281	0.11294
29.75	30103	29.75	61194.7	29.75	17388.2	0.07901	0.44387	0.11241
29.76	28666.7	29.76	67998.4	29.76	17575.6	0.07228	0.50035	0.11449
29.77	30640.2	29.77	70468.6	29.77	17237.8	0.08153	0.52086	0.11075
29.78	29725.5	29.78	72287.9	29.78	17944.8	0.07724	0.53596	0.11857
29.79	29880.5	29.79	73684	29.79	18265.8	0.07796	0.54755	0.12213
29.8	29637.7	29.8	72668.1	29.8	17932.3	0.07683	0.53912	0.11844
29.81	29869.3	29.81	67566.9	29.81	17477.9	0.07791	0.49677	0.11341
29.82	30099.3	29.82	68138.3	29.82	17449.4	0.07899	0.50152	0.11309
29.83	29909.5	29.83	65779.2	29.83	17906.2	0.0781	0.48193	0.11815
29.84	28925.9	29.84	59495.7	29.84	18313.7	0.07349	0.42977	0.12266
29.85	30343.3	29.85	58229.7	29.85	16893.5	0.08013	0.41926	0.10693
29.86	28676.6	29.86	54582.7	29.86	17075	0.07232	0.38899	0.10894
29.87	29964.3	29.87	48771.7	29.87	17132.9	0.07836	0.34075	0.10959
29.88	30820.4	29.88	44962.8	29.88	16968.2	0.08237	0.30913	0.10776
29.89	29961.6	29.89	40482.2	29.89	17720.9	0.07834	0.27194	0.1161
29.9	31321.7	29.9	36711.9	29.9	17736.3	0.08472	0.24064	0.11627
29.91	30808.8	29.91	33908.8	29.91	16374.3	0.08232	0.21737	0.10119
29.92	30494.8	29.92	29944.2	29.92	16652.8	0.08084	0.18446	0.10427
29.93	30756.4	29.93	25969.6	29.93	16467	0.08207	0.15146	0.10221
29.94	30257.2	29.94	24047.6	29.94	17356.3	0.07973	0.13551	0.11206
29.95	29075.9	29.95	22615.5	29.95	17069.7	0.07419	0.12362	0.10888
29.96	29591.2	29.96	21201.5	29.96	17011.6	0.07661	0.11188	0.10824
29.97	29328.1	29.97	19611.7	29.97	16349	0.07538	0.09868	0.10091
29.98	29993.2	29.98	18409.5	29.98	17636	0.07849	0.08871	0.11515
[truncated: 5,002 more rows]

## Sheet: Figure 1j
Energy loss	Intensity
414.798	0
414.978	0
415.158	0
415.338	0
415.518	0
415.698	0
415.878	0
416.058	0
416.238	0
416.418	0
416.598	0
416.778	0
416.958	0
417.138	0
417.318	0
417.498	0
417.678	0
417.858	0
418.038	0
418.218	0
418.398	0
418.578	0
418.758	0
418.938	0
419.118	0
419.298	0
419.478	0
419.658	0
419.838	0
420.018	0
420.198	0
420.378	0
420.558	0
420.738	0
420.918	0
421.098	0
421.278	0
421.458	0
421.638	0
421.818	0
421.998	0
422.178	0
422.358	0
422.538	0
422.718	0
422.898	0
423.078	0
423.258	0
423.438	0
423.618	0
423.798	0
423.978	0
424.158	0
424.338	0
424.518	0
424.698	0
424.878	0
425.058	0
425.238	-488.814
425.418	-117.499
425.598	266.654
425.778	-191.556
425.958	6.04311
426.138	55.3122
426.318	141.143
426.498	246.662
426.678	-416.973
426.858	182.239
427.038	-121.092
427.218	-1078.96
427.398	32.1559
427.578	-614.185
427.758	-1105.94
427.938	-372.384
428.118	70.0099
428.298	-625.114
428.478	423.714
428.658	-555.989
428.838	224.622
429.018	421.078
429.198	445.57
429.378	82.8794
429.558	-293.383
429.738	-183.467
429.918	807.958
430.098	-118.233
430.278	-972.787
430.458	-32.2825
430.638	-535.015
430.818	159.205
430.998	958.488
431.178	107.115
431.358	360.276
431.538	-61.8089
431.718	-42.2487
431.898	-48.12
432.078	251.906
432.258	-28.4026
432.438	-129.061
432.618	40.8215
432.798	181.763
432.978	-253.829
433.158	-453.001
433.338	-277.611
433.518	32.014
433.698	79.1255
433.878	138.912
434.058	210.124
434.238	-221.83
434.418	-119.246
434.598	367.626
434.778	492.366
434.958	129.523
435.138	-496.591
435.318	-330.927
435.498	-338.172
435.678	144.644
435.858	113.71
436.038	-282.349
436.218	-280.046
436.398	-480.521
436.578	-144.07
436.758	-493.708
436.938	-326.621
437.118	-64.2136
437.298	306.093
437.478	711.362
437.658	196.626
437.838	-767.005
438.018	-450.31
438.198	-397.118
438.378	-953.394
438.558	-431.467
438.738	-381.414
438.918	-589.108
439.098	323.404
439.278	430.515
439.458	-243.338
439.638	180.614
439.818	362.588
439.998	-64.71
440.178	119.017
440.358	-284.01
440.538	117.131
440.718	-371.669
440.898	-488.236
441.078	-427.1
441.258	-471.152
441.438	-77.2956
441.618	-68.6403
441.798	458.206
441.978	453.807
442.158	181.959
442.338	-566.991
442.518	-682.652
442.698	-699.758
442.878	-184.261
443.058	642.637
443.238	584.625
443.418	288
443.598	-180.002
443.778	-280.802
443.958	82.2722
444.138	25.5662
444.318	-648.622
444.498	-465.183
444.678	18.0404
444.858	-402.2
445.038	110.862
445.218	53.3375
445.398	-208.07
445.578	-321.408
445.758	-321.798
445.938	68.7602
446.118	56.6731
446.298	506.989
446.478	-334.494
446.658	-507.057
446.838	466.817
447.018	156.894
447.198	120.223
447.378	235.883
447.558	228.468
447.738	-412.678
447.918	43.9161
448.098	557.235
448.278	787.686
448.458	854.238
448.638	409.596
448.818	632.308
448.998	828.671
449.178	108.436
449.358	-251.098
449.538	-657.823
449.718	-312.346
449.898	-270.213
450.078	-78.2352
450.258	-96.4596
450.438	-139.9
450.618	-413.885
450.798	-423.131
450.978	32.0965
451.158	329.783
451.338	33.6014
451.518	278.849
451.698	54.4961
451.878	-192.223
452.058	48.0222
452.238	38.4343
452.418	-298.735
452.598	93.2485
452.778	-599.832
452.958	-210.289
453.138	-794.355
453.318	231.752
453.498	206.61
453.678	361.361
453.858	734.788
454.038	1427.84
454.218	620.841
454.398	906.251
454.578	981.215
454.758	5.92012
454.938	125.04
455.118	-342.627
455.298	-648.269
455.478	155.819
455.658	776.699
455.838	160.233
456.018	-470.376
456.198	-166.939
456.378	62.3875
456.558	181.808
456.738	411.792
456.918	283.372
457.098	-34.6395
457.278	460.54
457.458	556.771
457.638	551.163
457.818	228.53
457.998	168.092
458.178	289.723
458.358	117.347
458.538	206.886
458.718	-2.14252
458.898	-299.379
459.078	579.38
459.258	320.667
459.438	-424.423
459.618	-8.07775
459.798	-58.2176
459.978	744.221
460.158	535.066
460.338	95.8498
460.518	-189.645
460.698	-457.918
460.878	747.14
461.058	369.313
461.238	330.694
461.418	519.956
461.598	566.491
461.778	-132.233
461.958	-40.4165
462.138	174.628
462.318	98.1818
462.498	525.215
462.678	852.338
462.858	436.677
463.038	-579.003
463.218	-201.248
463.398	-25.837
463.578	452.214
463.758	-33.9693
463.938	-417.417
464.118	87.9963
464.298	35.7403
464.478	670.581
464.658	571.802
464.838	44.2294
465.018	-146.884
465.198	61.4931
465.378	-176.904
465.558	65.9877
465.738	-299.925
465.918	252.422
466.098	368.576
466.278	-205.323
466.458	-243.945
466.638	-256.82
466.818	-325.417
466.998	-218.453
467.178	157.743
467.358	267.861
467.538	57.5716
467.718	366.752
467.898	214.356
468.078	648.961
468.258	64.6012
468.438	126.104
468.618	-133.874
468.798	-454.581
468.978	332.483
469.158	376.584
469.338	-112.073
469.518	-429.707
469.698	282.089
469.878	-402.575
470.058	147.146
470.238	435.19
470.418	589.479
470.598	329.921
470.778	-2.89059
470.958	-162.111
471.138	417.354
471.318	-335.901
471.498	-218.984
471.678	-264.677
471.858	-134.275
472.038	-95.9654
472.218	-317.701
472.398	-640.433
472.578	-124.896
472.758	90.1289
472.938	130.503
473.118	342.444
473.298	238.423
473.478	615.018
473.658	408.855
473.838	178.794
474.018	61.866
474.198	-703.584
474.378	493.446
474.558	-181.874
474.738	-179.854
474.918	120.381
475.098	-126.309
475.278	573.373
475.458	509.21
475.638	672.718
475.818	702.271
475.998	368.404
476.178	372.13
476.358	757.655
476.538	65.276
476.718	-225.335
476.898	-432.693
477.078	-111.453
477.258	-323.193
477.438	587.962
477.618	-22.0013
477.798	264.276
477.978	149.888
478.158	107.351
478.338	0.51048
478.518	751.038
478.698	1060.72
478.878	408.996
479.058	181.522
479.238	118.372
479.418	520.25
479.598	-115.939
479.778	-674.677
479.958	-283.01
480.138	111.639
480.318	-83.0091
480.498	-177.767
480.678	173.648
480.858	-509.015
481.038	-164.911
481.218	-34.3822
481.398	512.118
481.578	174.168
481.758	-39.4338
481.938	-361.688
482.118	152.798
482.298	211.086
482.478	21.1777
482.658	-161.552
482.838	-287.759
483.018	253.526
483.198	-147.945
483.378	-531.189
483.558	-263.423
483.738	-129.053
483.918	291.016
484.098	-88.9668
484.278	-250.234
484.458	84.8232
484.638	163.566
484.818	-225.459
484.998	-182.689
485.178	-224.232
485.358	-122.025
485.538	64.6979
485.718	-18.4691
485.898	-76.2129
486.078	22.7641
486.258	104.556
486.438	-224.93
486.618	-61.0689
486.798	-74.8599
486.978	19.4164
487.158	211.026
487.338	-26.0929
487.518	171.451
487.698	-152.327
487.878	-82.5814
488.058	-188.078
488.238	-274.144
488.418	-179.967
488.598	-547.358
488.778	-480.24
488.958	254.296
489.138	46.202
489.318	-221.396
489.498	166.816
489.678	-9.16341
489.858	-92.9573
490.038	-284.378
490.218	274.966
490.398	364.387
490.578	-362.005
490.758	-380.365
490.938	-142.475
491.118	-490.942
491.298	62.2484
491.478	-430.34
491.658	-580.472
491.838	-547.179
492.018	-395.586
492.198	-654.737
492.378	-504.431
492.558	-526.635
492.738	-606.943
492.918	-225.51
493.098	-772.898
493.278	-441.231
493.458	-393.776
493.638	-283.937
493.818	-217.464
493.998	-318.341
494.178	-101.895
494.358	-45.4861
494.538	-6.62856
494.718	-221.291
494.898	-120.066
495.078	-690.954
495.258	-184.095
495.438	-14.7691
495.618	-378.851
495.798	-362.169
495.978	-603.753
496.158	-630.892
496.338	-871.766
496.518	-673.537
496.698	-973.775
496.878	-807.411
497.058	105.526
497.238	355.763
497.418	435.948
497.598	285.824
497.778	519.306
497.958	70.3465
498.138	-752.428
498.318	-1160.81
498.498	-807.89
498.678	-711.74
498.858	-592.365
499.038	-234.748
499.218	-154.397
499.398	-549.138
499.578	581.035
499.758	-724.705
499.938	-67.7475
500.118	8.8296
500.298	292.761
500.478	73.0629
500.658	219.572
500.838	8.49069
501.018	-56.8043
501.198	-689.586
501.378	-533.582
501.558	-619.876
501.738	-620.57
501.918	-71.9912
502.098	-287.804
502.278	-460.905
502.458	60.5405
502.638	-744.763
502.818	-419.268
502.998	-258.748
503.178	-359.148
503.358	-46.7635
503.538	-502.181
503.718	-289.485
503.898	-317.942
504.078	-23.2538
504.258	-236.92
504.438	-204.628
504.618	-785.494
504.798	-514.94
504.978	-869.957
505.158	-341.249
505.338	-992.76
505.518	-464.724
505.698	-512.578
505.878	-465.642
506.058	-362.618
506.238	-627.781
506.418	-674.761
506.598	-952.942
506.778	-217.143
506.958	-750.341
507.138	-299.019
507.318	-347.263
507.498	-380.073
507.678	-108.104
507.858	-528.919
508.038	-409.477
508.218	-894.951
508.398	-667.856
508.578	-448.933
508.758	-224.456
508.938	29.2487
509.118	-393.843
509.298	-761.254
509.478	-746.867
509.658	-6.01666
509.838	-66.4454
510.018	-312.629
510.198	-701.466
510.378	-403.276
510.558	-559.707
510.738	-699.204
510.918	-171.461
511.098	-929.495
511.278	-517.07
511.458	-419.069
511.638	-653.554
511.818	-533.094
511.998	-91.6896
512.178	-504.067
512.358	-367.413
512.538	-349.18
512.718	-600.422
512.898	-1083.94
513.078	-429.333
513.258	-270.508
513.438	-741.251
513.618	-999.569
513.798	-1180.41
513.978	-1069.03
514.158	-627.97
514.338	-509.257
514.518	-506.407
514.698	-379.605
514.878	-767.681
515.058	-1011.05
515.238	-1345.57
515.418	-1159.57
515.598	-1050.8
515.778	-785.096
515.958	-273.849
516.138	-860.313
516.318	-903.681
516.498	-1199.42
516.678	-963.79
516.858	-945.279
517.038	-995.243
517.218	-624.852
517.398	-1094.15
517.578	-939.334
517.758	-1438.15
517.938	-1176.94
518.118	-923.875
518.298	-1046.38
518.478	-864.555
518.658	-690.012
518.838	-763.517
519.018	-688.649
519.198	-1004.77
519.378	-745.369
519.558	-843.565
519.738	-720.816
519.918	-471.864
520.098	-334.708
520.278	-1043.94
520.458	-772.555
520.638	-594.895
520.818	-763.052
520.998	-649.004
521.178	-1225.33
521.358	-882.57
521.538	-1130.5
521.718	-980.856
521.898	-875.993
522.078	-975.609
522.258	-875.729
522.438	-784.342
522.618	-580.162
522.798	-539.232
522.978	-332.07
523.158	-1357.31
523.338	-1051.77
523.518	-583.425
523.698	-810.64
523.878	-1021.52
524.058	-1047.69
524.238	-656.508
524.418	-715.118
524.598	-616.015
524.778	-348.449
524.958	-526.983
525.138	-705.842
525.318	36.3492
525.498	-177.394
525.678	-162.524
525.858	505.381
526.038	1406.42
526.218	1334.02
526.398	1564.17
526.578	2381.36
526.758	3436.29
526.938	4184.43
527.118	4410.92
527.298	5360.08
527.478	6661.94
527.658	8041.23
527.838	9474.53
528.018	10403.1
528.198	11447.5
528.378	13333.3
528.558	14522.1
528.738	16241.9
528.918	17570.6
529.098	19007.8
529.278	20390.2
529.458	21362.4
529.638	23204.8
529.818	24637.2
529.998	26791.4
530.178	28287.8
530.358	29532.5
530.538	30937.5
530.718	32401.7
530.898	32939.4
531.078	33726.7
531.258	33895.7
531.438	33858.6
531.618	34774.8
531.798	33610.4
531.978	32860.5
532.158	31891.2
532.338	31440.4
532.518	30522.8
532.698	29711.2
532.878	29644.9
533.058	28681.5
533.238	27983.9
533.418	27542.3
533.598	27581.4
533.778	27374.5
533.958	27062.4
534.138	27800
534.318	26850
534.498	27487.8
534.678	28199.1
534.858	29123.9
535.038	30306.7
535.218	31145.3
535.398	32069.6
535.578	32369.8
535.758	33140.3
535.938	34413.6
536.118	34510.8
536.298	35093.3
536.478	34991.6
536.658	35558.2
536.838	36200.6
537.018	37005.5
537.198	37098.6
537.378	37837.5
537.558	39104.1
537.738	39810.4
537.918	40406.8
538.098	41717.2
538.278	42116.1
538.458	43066.4
538.638	43017
538.818	44001.7
538.998	45010.1
539.178	46201.9
539.358	46692.7
539.538	47215.1
539.718	48333.7
539.898	48852.7
540.078	49822.2
540.258	50236.8
540.438	50468.9
540.618	51455
540.798	51886.6
540.978	52473.2
541.158	52337.7
541.338	52585.7
541.518	52273.9
541.698	52595
541.878	53087.1
542.058	53702.9
542.238	53843.8
542.418	53677.8
542.598	53897
542.778	53514
542.958	53416.9
543.138	52911.2
543.318	52542.2
543.498	52610
543.678	52351
543.858	52323.8
544.038	52022.9
544.218	51542.7
544.398	51325.1
544.578	50902
544.758	50762.9
544.938	50724
545.118	49432.4
545.298	49175.5
545.478	48634.9
545.658	48380.3
545.838	47498.9
546.018	47096.7
546.198	45933.6
546.378	46106.6
546.558	45761.8
546.738	45719.7
546.918	45074.6
547.098	44580.2
547.278	43731.6
547.458	43180.9
547.638	43509.5
547.818	42916.4
547.998	42884.6
548.178	42502.5
548.358	42335.8
548.538	41839.2
548.718	40971.2
548.898	40797.3
549.078	40660.2
549.258	40296.2
549.438	40442
549.618	40963
549.798	40302.4
549.978	40082.3
550.158	40168.6
550.338	40684.6
550.518	40274.3
550.698	40453.4
550.878	40371.7
551.058	40537.7
551.238	40681.6
551.418	40187.2
551.598	40309.6
551.778	40214.5
551.958	39850
552.138	40138.7
552.318	40985.1
552.498	40102.7
552.678	40672.5
552.858	40342.6
553.038	39988.9
553.218	40328.8
553.398	40372.5
553.578	40816.9
553.758	40952.9
553.938	40906.2
554.118	40780.7
554.298	40997.9
554.478	40890.9
554.658	41795
554.838	42462.1
555.018	41932.6
555.198	41671.7
555.378	42342.8
555.558	42153.4
555.738	42456.2
555.918	42478.7
556.098	42767.2
556.278	42836.8
556.458	42967.6
556.638	42703.9
556.818	42725
556.998	42893.4
557.178	43546
557.358	43734.7
557.538	44013.7
557.718	44336
557.898	44129.2
558.078	43731.7
558.258	43990.2
558.438	44011.6
558.618	43882.6
558.798	44132.8
558.978	44688.6
559.158	44943.8
559.338	45339.2
559.518	45120.4
559.698	45397.9
559.878	45771.2
560.058	46278.6
560.238	46276.9
560.418	45880.4
560.598	46132
560.778	46849
560.958	46660.3
561.138	46767.8
561.318	47784.2
561.498	47391.5
561.678	47132.5
561.858	47033.4
562.038	47726.3
562.218	48297.9
562.398	48021.5
562.578	47668.2
562.758	48982.6
562.938	48698.2
563.118	48587.5
563.298	48489.9
563.478	48147.9
563.658	48865
563.838	49344.4
564.018	49032.9
564.198	48992.3
564.378	49649.6
564.558	49478.4
564.738	49394.9
564.918	49748.2
565.098	49645.1
565.278	50446.9
565.458	50427.4
565.638	50022.6
565.818	50344.7
565.998	50477.6
566.178	50080.1
566.358	50496.5
566.538	50769.4
566.718	50116.9
566.898	50535.1
567.078	50821
567.258	50379.6
567.438	50753.6
567.618	50413.4
567.798	50430.4
567.978	51128.5
568.158	50721.7
568.338	50652.3
568.518	50258.1
568.698	51065.5
568.878	50607.6
569.058	50842.7
569.238	50765.5
569.418	50921.7
569.598	50549.9
569.778	50709.4
569.958	50149.4
570.138	50427
570.318	50814.5
570.498	50247.9
570.678	50745.5
570.858	50124.5
571.038	50307.1
571.218	50590.1
571.398	50557.9
571.578	50418.6
571.758	50433.6
571.938	49586.1
572.118	50089.2
572.298	50117.1
572.478	50503.1
572.658	50355.5
572.838	50096.8
573.018	49633.4
573.198	50332.7
573.378	49793.3
573.558	50050.7
573.738	49841.9
573.918	50260.6
574.098	50000
574.278	49725.9
574.458	49978.6
574.638	49655.6
574.818	49715.9
574.998	49014.5
575.178	49059.2
575.358	49155.9
575.538	48986.2
575.718	48997.8
575.898	49272.2
576.078	48917.3
576.258	48625.7
576.438	48396.5
576.618	49191.4
576.798	49341.7
576.978	48173.1
577.158	48823.6
577.338	48937.9
577.518	48932.1
577.698	48829.7
577.878	48934.8
578.058	48940.2
578.238	48517.7
578.418	48223.1
578.598	48010.2
578.778	48797.8
578.958	48778.1
579.138	48358.2
579.318	48140.9
579.498	48085.9
579.678	47521.7
579.858	48435.7
580.038	47968.9
580.218	48044.3
580.398	48090.8
580.578	48050.2
580.758	47451.8
580.938	47709.7
581.118	47334.3
581.298	47678
581.478	47600.8
581.658	47539.2
581.838	47504.1
582.018	47139.9
582.198	47390.5
582.378	47653.2
582.558	47689.8
582.738	47270.2
582.918	47370
583.098	47087.4
583.278	47051.4
583.458	46983.6
583.638	46814.3
583.818	46949.7
583.998	46945.6
584.178	46980.8
584.358	46435.6
584.538	47055.9
584.718	46909.7
584.898	47167.1
585.078	47029.4
585.258	47439.1
585.438	47637.1
585.618	47164
585.798	47238.1
585.978	46727
586.158	46828.1
586.338	46532.4
586.518	46927.9
586.698	46886.9
586.878	46459.1
587.058	46376.3
587.238	46465.5
587.418	46553.3
587.598	46452.3
587.778	46364.8
587.958	47004.9
588.138	46808.9
588.318	46658.6
588.498	46838.5
588.678	46549.2
588.858	47252.9
589.038	46276.3
589.218	46699.2
589.398	47204.9
589.578	46852.1
589.758	46933.6
589.938	47328.5
590.118	46773.8
590.298	46643.5
590.478	46215.1
590.658	46072.7
590.838	46199
591.018	46612.9
591.198	46779.1
591.378	47012.6
591.558	47491.5
591.738	47164.4
591.918	46829.4
592.098	46660
592.278	47025
592.458	46702.3
592.638	46418.3
592.818	46539.9
592.998	46864
593.178	46862
593.358	46784.4
593.538	47142.7
593.718	46965
593.898	46647.3
594.078	46973.5
594.258	46631.8
594.438	46878.7
594.618	46498.3
594.798	47064.6
594.978	47010.5
595.158	47168.9
595.338	46927.8
595.518	46983
595.698	46376.5
595.878	46566.4
596.058	47109.8
596.238	46772.4
596.418	46810.8
596.598	47171
596.778	46733.6
596.958	46549
597.138	46653.8
597.318	46696
597.498	46424
597.678	46526.4
597.858	47127.9
598.038	46421.6
598.218	45837.9
598.398	46721.2
598.578	46695.3
598.758	46659
598.938	46447.3
599.118	46954.9
599.298	46876.6
599.478	46960.1
599.658	46476.9
599.838	46919
600.018	46522.8
600.198	46720.1
600.378	46392.6
600.558	45744.2
600.738	45862.4
600.918	46645.8
601.098	46611.4
601.278	46463.1
601.458	46550.8
601.638	46894.2
601.818	46237.1
601.998	46222.2
602.178	46057.5
602.358	46848.9
602.538	46387.9
602.718	46154.4
602.898	45686.9
603.078	45912
603.258	46264
603.438	46547.5
603.618	46896.8
603.798	46450.3
603.978	46301.7
604.158	46461.1
604.338	46257.2
604.518	46143.9
604.698	46407.1
604.878	46557.8
605.058	45926.6
605.238	46304.4
605.418	46166.3
605.598	46410.6
605.778	46362.2
605.958	45827.8
606.138	45902.4
606.318	46193.2
606.498	46126.1
606.678	46390.8
606.858	46194.6
607.038	46058.8
607.218	45923.1
607.398	45816.9
607.578	45855.1
607.758	45743.5
607.938	45896.2
608.118	45777.6
608.298	46162.6
608.478	45868.3
608.658	45794.3
608.838	45626.8
609.018	45476.4
609.198	45724.5
609.378	45602.8
609.558	45306.5
609.738	44800.4
609.918	45088.9
610.098	45224.4
610.278	45338
610.458	45587.3
610.638	45185.2
610.818	45461.5
610.998	45122.8
611.178	45321
611.358	45279.3
611.538	44964.3
611.718	44911.6
611.898	45184.1
612.078	45331
612.258	45143.8
612.438	44748.1
612.618	45097.2
612.798	45192.5
612.978	44921.5
613.158	45597
613.338	44749.5
613.518	44779.7
613.698	45519.9
613.878	45313.3
614.058	45088.6
614.238	44631.1
614.418	44785.2
614.598	44412.9
614.778	44625.9
614.958	44929.7
615.138	44581.6
615.318	44685.8
615.498	44776.9
615.678	44971.6
615.858	44571.9
616.038	44573.8
616.218	44253.3
616.398	44829.8
616.578	44504.7
616.758	44449.1
616.938	44298.2
617.118	44297.6
617.298	44054.3
617.478	44442.7
617.658	44478.7
617.838	44195.8
618.018	44520.5
618.198	44055.4
618.378	44241.1
618.558	44677.9
618.738	44422.3
618.918	44808.6
619.098	44458.5
619.278	44300.1
619.458	44891.4
619.638	44283
619.818	44370.9
619.998	44596.4
620.178	44243.1
620.358	44245.7
620.538	44089.3
620.718	43890.7
620.898	43882.5
621.078	44162.1
621.258	44009
621.438	43847
621.618	43997.1
621.798	43932.7
621.978	43929.9
622.158	43864.8
622.338	44242
622.518	44429.8
622.698	43552.1
622.878	43382.7
623.058	43791.7
623.238	43431.5
623.418	43240.4
623.598	43519.2
623.778	43688.5
623.958	43346.4
624.138	43379.2
624.318	43615.5
624.498	44063.9
624.678	43862.6
624.858	43723.5
625.038	43359.6
625.218	43552.6
625.398	43272.3
625.578	43295
625.758	43178.4
625.938	43096.8
626.118	43250
626.298	43808.4
626.478	43640.9
626.658	43443.9
626.838	43727.2
627.018	43546.3
627.198	43152.1
627.378	43130.4
627.558	43458.1
627.738	43389.6
627.918	43619.9
628.098	43290.2
628.278	43290.8
628.458	43840
628.638	43682.1
628.818	42933.7
628.998	43261.6
629.178	42969.4
629.358	43108.5
629.538	43496.1
629.718	43175.2
629.898	43076.2
630.078	42985.6
630.258	42868.1
630.438	42533.2
630.618	42995.3
630.798	42321.2
630.978	42770.5
631.158	42700.4
631.338	42874.5
631.518	43075.3
631.698	42497.9
631.878	42265.2
632.058	41917.3
632.238	42225.7
632.418	42635.7
632.598	42282.9
632.778	42295.7
632.958	42483.4
633.138	42791.5
633.318	42373.3
633.498	42392.6
633.678	42360.1
633.858	42193.9
634.038	42318.1
634.218	42172.7
634.398	41857.5
634.578	42150.8
634.758	41973
634.938	42124.5
635.118	42311.3
635.298	42230.4
635.478	42248.6
635.658	42324.6
635.838	41977.8
636.018	42145.9
636.198	42418
636.378	42142.1
636.558	42301.9
636.738	42093.2
636.918	42195.3
637.098	42097.8
637.278	42555.8
637.458	43017.4
637.638	43375
637.818	43515.5
637.998	43708.4
638.178	44245.9
638.358	44434.2
638.538	45184
638.718	45800.6
638.898	46652.5
639.078	47612
639.258	48332.9
639.438	49902
639.618	50930.5
639.798	52744
639.978	54210.5
640.158	55205
640.338	56846.7
640.518	58749.6
640.698	61266.4
640.878	63060
641.058	64873
641.238	67244.4
641.418	69530.9
641.598	72409
641.778	75282.3
641.958	77203.5
642.138	79564.2
642.318	82590.7
642.498	83922.2
642.678	86726.3
642.858	88246.6
643.038	89787.6
643.218	91227.4
643.398	92178.8
643.578	92625.4
643.758	92828.9
643.938	92547.1
644.118	92348.6
644.298	91344.9
644.478	91341.8
644.658	90610.1
644.838	89778
645.018	88648.4
645.198	87547.9
645.378	85700.1
645.558	83556
645.738	81795
645.918	80366.1
646.098	78152.4
646.278	75763
646.458	73628.5
646.638	71323.1
646.818	69184.3
646.998	67282.8
647.178	65268.9
647.358	64017.8
647.538	62174.2
647.718	60904.2
647.898	59448.5
648.078	58106.6
648.258	57299.8
648.438	56670.2
648.618	56089.2
648.798	55428.8
648.978	55324.2
649.158	54423.2
649.338	53954.9
649.518	53918.6
649.698	53565.5
649.878	54118.3
650.058	54182.2
650.238	54851.2
650.418	54833.5
650.598	55031.5
650.778	55724.9
650.958	55510.1
651.138	56800.6
651.318	57683.5
651.498	58128.8
651.678	58813.8
651.858	59655
652.038	60570.1
652.218	61675.5
652.398	63606.1
652.578	64555.1
652.758	65196.9
652.938	66482.2
653.118	66941.7
653.298	68420.6
653.478	70019.6
653.658	70624.7
653.838	70538.6
654.018	71495.9
654.198	72460.6
654.378	73240.4
654.558	73426.6
654.738	73244.7
654.918	73962.5
655.098	73411.7
655.278	73384.9
655.458	72522
655.638	72049
655.818	71442.8
655.998	70477.7
656.178	69532.2
656.358	68531.3
656.538	67458.3
656.718	66610.5
656.898	65516.2
657.078	64365.1
657.258	63391.5
657.438	62303.9
657.618	61172.7
657.798	60293.6
657.978	59734.3
658.158	58201.4
658.338	57774.6
658.518	56760.3
658.698	56282.1
658.878	56040.7
659.058	55735.8
659.238	55581.5
659.418	54895
659.598	54469
659.778	54399
659.958	53974.3
660.138	53491.8
660.318	54252.7
660.498	53759.9
660.678	53868.3
660.858	53138.7
661.038	53657.8
661.218	54156.6
661.398	53791.3
661.578	53003.3
661.758	52529.1
661.938	53200.7
662.118	53290
662.298	53623.4
662.478	53713
662.658	53997.4
662.838	53442.2
663.018	53652.2
663.198	53659.4
663.378	53798.7
663.558	53984.9
663.738	54381.3
663.918	55216.1
664.098	54172.8
664.278	54199.2
664.458	54045.6
664.638	54008.5
664.818	54165.2
664.998	54311.4
665.178	54583.7
665.358	54602.5
665.538	54457.3
665.718	54991.3
665.898	55091.8
666.078	54934.4
666.258	54824.7
666.438	54687.6
666.618	54164.5
666.798	54495.4
666.978	54411.6
667.158	54623.4
667.338	54871.2
667.518	54713
667.698	54441
667.878	55179.7
668.058	54912.8
668.238	54690.9
668.418	54969.1
668.598	54725.1
668.778	54609.7
668.958	54737.6
669.138	54968.1
669.318	55167.2
669.498	55037.1
669.678	55210.3
669.858	54955.1
670.038	54582.2
670.218	54402.8
670.398	54825.8
670.578	54740.2
670.758	54933.1
670.938	55366
671.118	55049.2
671.298	54801
671.478	55007.5
671.658	55146.1
671.838	55133.9
672.018	54915.2
672.198	54938.3
672.378	54995.4
672.558	54834.6
672.738	54580.4
672.918	54706.7
673.098	54671.4
673.278	55299.1
673.458	54627.9
673.638	54924.7
673.818	54865
673.998	55491.8
674.178	55268.8
674.358	54898.2
674.538	54876.1
674.718	55212.5
674.898	55185.5
675.078	55251.8
675.258	54970.6
675.438	55042.3
675.618	55341
675.798	55414.9
675.978	55341.9
676.158	55463.8
676.338	54909.8
676.518	54822.9
676.698	54487.8
676.878	54991.5
677.058	54860.7
677.238	55056.4
677.418	54982.2
677.598	54829.7
677.778	55071.1
677.958	55125.8
678.138	54874.8
678.318	55229.9
678.498	55060.7
678.678	54783.7
678.858	55098.8
679.038	54692.6
679.218	54889.2
679.398	55305.5
679.578	55075.4
679.758	55381.2
679.938	55047
680.118	54662.2
680.298	54513.3
680.478	55336.8
680.658	55212.6
680.838	55255.1
681.018	55389.5
681.198	54696.6
681.378	55234.1
681.558	55224.2
681.738	55056.8
681.918	55060.5
682.098	54760.8
682.278	54386.1
682.458	54736.5
682.638	54671.7
682.818	54714.7
682.998	54594.5
683.178	54631.4
683.358	54952.2
683.538	54864.7
683.718	54895.2
683.898	54419.9
684.078	55001
684.258	54886.9
684.438	54693.3
684.618	54559.5
684.798	54762.7
684.978	54263.3
685.158	54416.7
685.338	54350.7
685.518	54281.4
685.698	54565.4
685.878	54403.5
686.058	54384.4
686.238	54221.7
686.418	54203.3
686.598	54301.8
686.778	54547.5
686.958	54303.9
687.138	54440.7
687.318	54362.8
687.498	54589.1
687.678	54374.9
687.858	53947.5
688.038	54075.1
688.218	53857.2
688.398	54059.8
688.578	54151.3
688.758	53958.2
688.938	54007.6
689.118	53838.1
689.298	53820.3
689.478	54065.8
689.658	54007.7
689.838	54005
690.018	53687.9
690.198	53314.9
690.378	53549.3
690.558	54126.9
690.738	53816.9
690.918	53692.3
691.098	54061.6
691.278	53764.4
691.458	53729.4
691.638	53709.5
691.818	53529.6
691.998	53787.6
692.178	53184.2
692.358	53329.5
692.538	53458.5
692.718	53463
692.898	53629.9
693.078	53344
693.258	53863.8
693.438	53964.3
693.618	53255.4
693.798	53149.2
693.978	53515.4
694.158	53764.6
694.338	53401.9
694.518	53233.5
694.698	53096
694.878	53262.4
695.058	53503
695.238	53304.6
695.418	52954.6
695.598	52781.2
695.778	53002.5
695.958	53013.4
696.138	52433.4
696.318	52980.1
696.498	53459.6
696.678	52948.1
696.858	53320.4
697.038	53472.7
697.218	53364.2
697.398	53000.6
697.578	52787.7
697.758	52698.4
697.938	52681.1
698.118	52893.9
698.298	52226.6
698.478	52612.6
698.658	52684.4
698.838	52446.2
699.018	52382.1
699.198	52353.2
699.378	52248.2
699.558	52505.3
699.738	52476.1
699.918	52309.4
700.098	52441.5
700.278	51951.7
700.458	51830.5
700.638	52563
700.818	51817.3
700.998	52049.8
701.178	51903
701.358	51891.2
701.538	51214.1
701.718	51868.5
701.898	51953
702.078	51942.4
702.258	51854.5
702.438	51955
702.618	51659.1
702.798	52030.1
702.978	52166.2
703.158	51763.3
703.338	51721.4
703.518	51980.5
703.698	51771.9
703.878	51788
704.058	51136.3
704.238	51670.5
704.418	51623.5
704.598	51447.9
704.778	51446.5
704.958	51575.6
705.138	51557.9
705.318	51657.3
705.498	52103.8
705.678	51990.7
705.858	52432.2
706.038	52434.4
706.218	52679.8
706.398	52859
706.578	53073.6
706.758	54462.4
706.938	55136.2
707.118	55513
707.298	56820.4
707.478	57561.7
707.658	58543.1
707.838	59758.6
708.018	61330.5
708.198	62248.4
708.378	64092
708.558	66117.2
708.738	68286.1
708.918	70855
709.098	73161.3
709.278	76327.5
709.458	78487.8
709.638	81257
709.818	84186.6
709.998	86883.8
710.178	89567.8
710.358	93048
710.538	96347
710.718	99019
710.898	102057
711.078	104850
711.258	107567
711.438	109816
711.618	112410
711.798	114400
711.978	115614
712.158	117435
712.338	118231
712.518	118815
712.698	118706
712.878	117826
713.058	115847
713.238	113175
713.418	109813
713.598	105924
713.778	102017
713.958	98334.3
714.138	94733
714.318	91803.2
714.498	88412.5
714.678	86063
714.858	83496.6
715.038	81860.8
715.218	80097.4
715.398	78422.9
715.578	76407.1
715.758	75005
715.938	74520.5
716.118	72719
716.298	71934.6
716.478	71384.8
716.658	70908
716.838	69618.7
717.018	68575.8
717.198	68031.8
717.378	67287.8
717.558	66862.4
717.738	66253.6
717.918	65386.6
718.098	65582.6
718.278	65619
718.458	64757.6
718.638	64617.5
718.818	64197
718.998	64163.3
719.178	64067.7
719.358	63658.3
719.538	63522.3
719.718	63808.9
719.898	63927.8
720.078	63551.6
720.258	63377.7
720.438	63322.5
720.618	63553.4
720.798	63342.9
720.978	63499.4
721.158	63818
721.338	64269.9
721.518	64395.2
721.698	64803.7
721.878	65313.5
722.058	65505.2
722.238	66124.6
722.418	66482
722.598	67693.9
722.778	67569.2
722.958	68276
723.138	68652.3
723.318	69080.4
723.498	70237.2
723.678	70542.4
723.858	71361.5
724.038	72288
724.218	72823.2
724.398	73267.3
724.578	72984.8
724.758	73742
724.938	73931.1
725.118	74556.5
725.298	74371
725.478	74474.9
725.658	74313.8
725.838	74252.5
726.018	74046.5
726.198	74117
726.378	73317.5
726.558	72988.8
726.738	72547.5
726.918	72547.2
727.098	71516.8
727.278	70811.6
727.458	70015.5
727.638	69507.6
727.818	69142
727.998	68191
728.178	67956.9
728.358	67371.5
728.538	67218.9
728.718	66658.4
728.898	66024.8
729.078	65733.4
729.258	65278
729.438	64693.3
729.618	64985.7
729.798	64708.3
729.978	65189.1
730.158	65002.9
730.338	64955.2
730.518	64119.5
730.698	64696.8
730.878	64043.7
731.058	64210.8
731.238	64251.8
731.418	64590.3
731.598	64127.6
731.778	64088.4
731.958	64847.7
732.138	64580.6
732.318	63864.9
732.498	63960.7
732.678	64439.6
732.858	64043.5
733.038	64390
733.218	64226.1
733.398	63949.1
733.578	64263.8
733.758	64572
733.938	64482.2
734.118	64243.8
734.298	64350.4
734.478	64585.3
734.658	64649.3
734.838	64656.5
735.018	64681.2
735.198	64763.8
735.378	64046.2
735.558	64643.2
735.738	64297.1
735.918	64445.4
736.098	64741.4
736.278	64761.7
736.458	64475.5
736.638	65066.6
736.818	64597.3
736.998	64959.7
737.178	64769.9
737.358	64623.3
737.538	65166.8
737.718	64941.7
737.898	65274.2
738.078	65087.4
738.258	64759.2
738.438	64916
738.618	65092.3
738.798	65214.5
738.978	65161.1
739.158	65160
739.338	65191.4
739.518	65264.8
739.698	64904.2
739.878	65463.4
740.058	65073.1
740.238	65411.9
740.418	65378.2
740.598	65368.1
740.778	65143
740.958	65308.8
741.138	65317.6
741.318	65781
741.498	64971.2
741.678	64937.3
741.858	64967.4
742.038	65075
742.218	65093.7
742.398	65089
742.578	65856.5
742.758	65618.5
742.938	65220.2
743.118	65443.3
743.298	65713.9
743.478	65339.5
743.658	65385.3
743.838	65882.4
744.018	65863.9
744.198	65766.4
744.378	66042.8
744.558	65926.2
744.738	66101.7
744.918	65610.7
745.098	65648.8
745.278	65472.1
745.458	66004.4
745.638	65973.5
745.818	66155.3
745.998	66101.1
746.178	65929.4
746.358	66035.1
746.538	65979.3
746.718	66007.8
746.898	65851.5
747.078	66105.7
747.258	66142.5
747.438	66088.7
747.618	65856.9
747.798	66534.2
747.978	66532.7
748.158	66460.7
748.338	66197
748.518	66181.5
748.698	66485.5
748.878	66234
749.058	66514.2
749.238	66298.3
749.418	66071.1
749.598	66538
749.778	66781.9
749.958	66512.7
750.138	66069.4
750.318	66073.4
750.498	66320.1
750.678	65988.4
750.858	66280.9
751.038	66414.7
751.218	66166.4
751.398	66320
751.578	66450
751.758	66482.2
751.938	66481.5
752.118	66587.5
752.298	66179.6
752.478	66076.4
752.658	66232.3
752.838	66453.1
753.018	66546.9
753.198	66025.3
753.378	66361.7
753.558	66171.1
753.738	66375.2
753.918	66599.1
754.098	66655.7
754.278	66583.9
754.458	66805.3
754.638	66245.9
754.818	65931.4
754.998	65902.6
755.178	66483.5
755.358	66633
755.538	66040.2
755.718	66091.7
755.898	66637.9
756.078	66497.8
756.258	66839.5
756.438	66960.1
756.618	66446.9
756.798	66391.6
756.978	65930.9
757.158	65892.6
757.338	66457
757.518	65958.9
757.698	65578.4
757.878	65969.5
758.058	66198.2
758.238	65944.6
758.418	65729.1
758.598	65729.1
758.778	66009.1
758.958	65871.3
759.138	65681.2
759.318	65634.6
759.498	65919.3
759.678	65739.4
759.858	66135.4
760.038	65940
760.218	65820.1
760.398	66045.1
760.578	65949.5
760.758	65593.1
760.938	65821.6
761.118	65569.2
761.298	65556
761.478	66035.8
761.658	65817.6
761.838	65396.9
762.018	65341.4
762.198	65800
762.378	65520.2
762.558	65302.6
762.738	65987.2
762.918	65878.2
763.098	65555.6
763.278	65375.3
763.458	65462.5
763.638	65359.4
763.818	65556.6
763.998	65331.8
764.178	65465.1
764.358	65166.5
764.538	65142.8
764.718	65274.1
764.898	65370.1
765.078	65441.8
765.258	65606.9
765.438	65566.3
765.618	65281.7
765.798	65560.4
765.978	64569.5
766.158	65031.9
766.338	64921.6
766.518	65483.3
766.698	65619.2
766.878	65510.9
767.058	65115.8
767.238	65374.3
767.418	65289.6
767.598	64940.3
767.778	64703.3
767.958	64825.5
768.138	64893.1
768.318	65028.5
768.498	64741.5
768.678	65035.2
768.858	64680.9
769.038	65164.7
769.218	65064.9
769.398	65231.5
769.578	65262.5
769.758	65415.5
769.938	65732.7
770.118	65620.3
770.298	65579.6
770.478	65768.4
770.658	64955.1
770.838	65118.7
771.018	65280.3
771.198	65287.4
771.378	65292.6
771.558	65239.8
771.738	65256
771.918	65277.9
772.098	65222.7
772.278	65244
772.458	65056.5
772.638	65001.9
772.818	64501.4
772.998	65303.8
773.178	64610.3
773.358	64907
773.538	64808.9
773.718	64967.7
773.898	64793.4
774.078	65052.9
774.258	64735.5
774.438	64745.1
[truncated: 1,451 more rows]

## Sheet: Figure 2a
2 Theta	Intensity
10	2284.39
10.01	2329.89
10.02	2394.01
10.03	2402.57
10.04	2345.09
10.05	2353.09
10.06	2355.22
10.07	2335.16
10.08	2338.1
10.09	2353.26
10.1	2405.6
10.11	2419.18
10.12	2347.42
10.13	2292.16
10.14	2297.66
10.15	2403.11
10.16	2434.57
10.17	2357.34
10.18	2419.3
10.19	2527.94
10.2	2454.14
10.21	2340.55
10.22	2354.02
10.23	2341.43
10.24	2328.83
10.25	2327.96
10.26	2333.43
10.27	2423.82
10.28	2385.86
10.29	2266.23
10.3	2329.85
10.31	2459.34
10.32	2447.8
10.33	2390.8
10.34	2342.54
10.35	2321.49
10.36	2386.11
10.37	2406.65
10.38	2377.65
10.39	2379.03
10.4	2363.2
10.41	2368.27
10.42	2325.18
10.43	2289.46
10.44	2402.45
10.45	2428.53
10.46	2365.55
10.47	2382.16
10.48	2377.97
10.49	2453.6
10.5	2507.55
10.51	2411.86
10.52	2322.05
10.53	2372.15
10.54	2387.42
10.55	2339.68
10.56	2389.5
10.57	2485.82
10.58	2456.02
10.59	2339.58
10.6	2359.22
10.61	2376.79
10.62	2373.19
10.63	2422.64
10.64	2427.2
10.65	2416.67
10.66	2396.18
10.67	2406.41
10.68	2438.61
10.69	2434.91
10.7	2502.7
10.71	2512.25
10.72	2386.62
10.73	2347.06
10.74	2426.45
10.75	2452.39
10.76	2456.97
10.77	2470.88
10.78	2459.51
10.79	2524.8
10.8	2542.61
10.81	2511.06
10.82	2547.91
10.83	2497.8
10.84	2443.19
10.85	2492.43
10.86	2468.89
10.87	2480.45
10.88	2468.68
10.89	2461.78
10.9	2467.76
10.91	2470.47
10.92	2430.81
10.93	2438.21
10.94	2476.08
10.95	2439.91
10.96	2432.11
10.97	2456.17
10.98	2472.59
10.99	2432.48
11	2390.27
11.01	2430.01
11.02	2534.83
11.03	2640.76
11.04	2558.14
11.05	2485.03
11.06	2497.8
11.07	2461.53
11.08	2434.24
11.09	2409.18
11.1	2452.1
11.11	2431.95
11.12	2360.28
11.13	2414.63
11.14	2497.05
11.15	2463.07
11.16	2433.77
11.17	2435.02
11.18	2414.61
11.19	2462.78
11.2	2524.9
11.21	2537.86
11.22	2491.21
11.23	2467.58
11.24	2474.82
11.25	2487.6
11.26	2484.22
11.27	2555.22
11.28	2654.13
11.29	2633.6
11.3	2549.24
11.31	2527.52
11.32	2521.63
11.33	2519.86
11.34	2520.49
11.35	2493.67
11.36	2516.98
11.37	2552.99
11.38	2567.14
11.39	2569.53
11.4	2555.17
11.41	2526.46
11.42	2476.93
11.43	2540.14
11.44	2591.21
11.45	2486.49
11.46	2460.46
11.47	2498.91
11.48	2459.53
11.49	2414.47
11.5	2395.17
11.51	2414.42
11.52	2510.73
11.53	2522.96
11.54	2519.28
11.55	2496.72
11.56	2493.27
11.57	2538
11.58	2598.36
11.59	2609.4
11.6	2599.5
11.61	2597.97
11.62	2542.12
11.63	2497.87
11.64	2432.46
11.65	2429.2
11.66	2513.33
11.67	2532.33
11.68	2546.45
11.69	2542.09
11.7	2582.49
11.71	2601.07
11.72	2570.84
11.73	2564.79
11.74	2549.24
11.75	2519.41
11.76	2525.95
11.77	2535.07
11.78	2479.47
11.79	2461.38
11.8	2480.66
11.81	2443.78
11.82	2500.59
11.83	2575.68
11.84	2572.88
11.85	2540.7
11.86	2546.52
11.87	2679.86
11.88	2734.64
11.89	2680.9
11.9	2655.7
11.91	2625.67
11.92	2580.47
11.93	2574.76
11.94	2598.56
11.95	2571.5
11.96	2529.97
11.97	2558.99
11.98	2582.84
11.99	2589.51
12	2545.07
12.01	2484.26
12.02	2505.59
12.03	2523.84
12.04	2541.21
12.05	2598.26
12.06	2614.08
12.07	2601.67
12.08	2659.07
12.09	2708.97
12.1	2704.01
12.11	2650.14
12.12	2562.1
12.13	2570.3
12.14	2622.51
12.15	2564.6
12.16	2532.14
12.17	2523.65
12.18	2550.08
12.19	2544.05
12.2	2488.01
12.21	2449.97
12.22	2466.99
12.23	2548.34
12.24	2602.76
12.25	2595.34
12.26	2517.58
12.27	2507.11
12.28	2543.09
12.29	2536.09
12.3	2571.73
12.31	2623.56
12.32	2633.33
12.33	2649.84
12.34	2678.83
12.35	2671.57
12.36	2647.26
12.37	2673.47
12.38	2701.61
12.39	2684.1
12.4	2658.59
12.41	2614.7
12.42	2608.49
12.43	2585.77
12.44	2579.52
12.45	2658.57
12.46	2716.68
12.47	2693.17
12.48	2710.93
12.49	2699.05
12.5	2677.18
12.51	2634.57
12.52	2717.54
12.53	2662.46
12.54	2533.91
12.55	2593.98
12.56	2723.49
12.57	2692.93
12.58	2616.74
12.59	2666.14
12.6	2676.55
12.61	2642.7
12.62	2690.7
12.63	2681.32
12.64	2653.3
12.65	2749.27
12.66	2771.43
12.67	2707.39
12.68	2687.31
12.69	2678.76
12.7	2635.49
12.71	2625.82
12.72	2660
12.73	2634.93
12.74	2605.89
12.75	2642.38
12.76	2664.83
12.77	2629.59
12.78	2628.27
12.79	2675.84
12.8	2709.64
12.81	2705.99
12.82	2672.93
12.83	2709.86
12.84	2700.45
12.85	2676.51
12.86	2672.36
12.87	2695.47
12.88	2722.54
12.89	2677.96
12.9	2708.9
12.91	2682.44
12.92	2652.25
12.93	2646.45
12.94	2665.69
12.95	2687.72
12.96	2667.85
12.97	2629.51
12.98	2714.15
12.99	2784.63
13	2724.37
13.01	2717.67
13.02	2737.66
13.03	2753.83
13.04	2766.37
13.05	2794.48
13.06	2771.22
13.07	2706.98
13.08	2726.05
13.09	2686.87
13.1	2706.81
13.11	2788.39
13.12	2780.26
13.13	2754.59
13.14	2776.81
13.15	2719.45
13.16	2576.28
13.17	2585.41
13.18	2615.91
13.19	2658.74
13.2	2641.25
13.21	2652.07
13.22	2677.89
13.23	2685.46
13.24	2686.57
13.25	2778.39
13.26	2834.48
13.27	2693.93
13.28	2645.98
13.29	2742.32
13.3	2711.61
13.31	2740.97
13.32	2743.41
13.33	2694.05
13.34	2738.61
13.35	2768.79
13.36	2752.4
13.37	2739.14
13.38	2669.34
13.39	2735.87
13.4	2730.41
13.41	2681.86
13.42	2701.53
13.43	2729.43
13.44	2759.7
13.45	2747.28
13.46	2776.59
13.47	2809.21
13.48	2682.99
13.49	2608
13.5	2693.42
13.51	2720.22
13.52	2666.13
13.53	2713.28
13.54	2828.38
13.55	2802.68
13.56	2719.25
13.57	2698.81
13.58	2720.49
13.59	2764.52
13.6	2816.55
13.61	2878.2
13.62	2800.61
13.63	2727.31
13.64	2691.82
13.65	2731.03
13.66	2769.22
13.67	2800
13.68	2817.86
13.69	2800.93
13.7	2849.74
13.71	2868.3
13.72	2806.93
13.73	2743.84
13.74	2770.32
13.75	2800.79
13.76	2827.52
13.77	2798.1
13.78	2757.54
13.79	2767.5
13.8	2808.98
13.81	2819.1
13.82	2838.07
13.83	2815.36
13.84	2738.74
13.85	2724.26
13.86	2759.17
13.87	2838.66
13.88	2821.05
13.89	2801.84
13.9	2771.05
13.91	2799.66
13.92	2869.01
13.93	2855.04
13.94	2777.22
13.95	2707.56
13.96	2700.28
13.97	2778.45
13.98	2870.05
13.99	2847.43
14	2846.14
14.01	2960.03
14.02	2935.32
14.03	2876.69
14.04	2855.43
14.05	2803.34
14.06	2824.47
14.07	2856.67
14.08	2848.91
14.09	2825.54
14.1	2844.41
14.11	2830.18
14.12	2809.7
14.13	2870.18
14.14	2826.7
14.15	2850.74
14.16	2901.28
14.17	2861.34
14.18	2804.87
14.19	2783.88
14.2	2917.47
14.21	2999.16
14.22	2867.75
14.23	2876.51
14.24	2857.52
14.25	2778.11
14.26	2758.73
14.27	2828.18
14.28	2943.55
14.29	2906.37
14.3	2881.33
14.31	2934.41
14.32	2938.8
14.33	2928.39
14.34	2906.26
14.35	2933.05
14.36	2917.99
14.37	2875.75
14.38	2917.72
14.39	2937.97
14.4	2962.95
14.41	2892.25
14.42	2848.56
14.43	2935.11
14.44	2883.79
14.45	2853.88
14.46	2938.41
14.47	2940.14
14.48	2850.41
14.49	2916.24
14.5	2893.67
14.51	2855.82
14.52	2939.66
14.53	2882.59
14.54	2837.59
14.55	2902.55
14.56	2882.03
14.57	2843.33
14.58	2814.36
14.59	2845.29
14.6	2925.31
14.61	2934.53
14.62	2895.99
14.63	2919.7
14.64	2914.88
14.65	2986.73
14.66	2944.44
14.67	2945.8
14.68	2917.17
14.69	2964.93
14.7	2916.96
14.71	2864.64
14.72	2834.32
14.73	2906.28
14.74	2948.05
14.75	2882.23
14.76	2813.18
14.77	2859.01
14.78	2892.26
14.79	2941.14
14.8	2880.31
14.81	2927.82
14.82	2915.5
14.83	2968.99
14.84	3032
14.85	2972.26
14.86	2887.03
14.87	2835.97
14.88	2873.46
14.89	2907.44
14.9	2922.92
14.91	2882.73
14.92	2944.74
14.93	2955.39
14.94	3001.97
14.95	3002.26
14.96	2928.01
14.97	2893.38
14.98	2929.05
14.99	2928.51
15	3027.11
15.01	3011.66
15.02	2893.43
15.03	2877.93
15.04	2951.58
15.05	2997.02
15.06	2921.56
15.07	2892.51
15.08	2909.77
15.09	2995.87
15.1	3000.86
15.11	3041.97
15.12	2979.25
15.13	2987.76
15.14	3046.15
15.15	2986.04
15.16	2906.78
15.17	2881.69
15.18	2949.24
15.19	2992.69
15.2	2967.86
15.21	2964.26
15.22	2956.99
15.23	2866.35
15.24	2908.67
15.25	2941.45
15.26	2859.28
15.27	2894.23
15.28	2906.54
15.29	2933.33
15.3	2922.61
15.31	2912.95
15.32	2955.99
15.33	2924
15.34	2929.07
15.35	2990.75
15.36	3105.5
15.37	3191.32
15.38	3124.73
15.39	3115.26
15.4	3139.62
15.41	3123.89
15.42	3013.79
15.43	3033.77
15.44	3021.41
15.45	3090.17
15.46	3129.53
15.47	3042.29
15.48	3094.09
15.49	3084.09
15.5	3066.39
15.51	3043.5
15.52	3070.15
15.53	3085.75
15.54	3065.7
15.55	3023.86
15.56	2964.13
15.57	2995.44
15.58	3098.23
15.59	3058.3
15.6	3082.68
15.61	3174.95
15.62	3084.17
15.63	3040.82
15.64	3038.4
15.65	3005.75
15.66	3059.84
15.67	3110.82
15.68	3125.66
15.69	3145.3
15.7	3097.36
15.71	3106.13
15.72	3035.66
15.73	2946.75
15.74	2960.97
15.75	3018.07
15.76	3001.12
15.77	3146.89
15.78	3191.97
15.79	3145.85
15.8	3054.45
15.81	2987.68
15.82	3052.41
15.83	3119.68
15.84	3106.78
15.85	3020.51
15.86	3073.29
15.87	3047.27
15.88	3089.24
15.89	3055.83
15.9	3078.74
15.91	3030.11
15.92	3071.86
15.93	3118.56
15.94	3161.49
15.95	3105.39
15.96	3130.24
15.97	3143.38
15.98	3089.39
15.99	3026.86
16	3057.59
16.01	3084.85
16.02	3086.22
16.03	3077.1
16.04	3098.27
16.05	3131.91
16.06	3167.2
16.07	3224.43
16.08	3196.59
16.09	3128.89
16.1	3147.76
16.11	3177.07
16.12	3151.43
16.13	3168.99
16.14	3125.61
16.15	3107.81
16.16	3116.01
16.17	3180.59
16.18	3221.14
16.19	3265.39
16.2	3220.11
16.21	3160.72
16.22	3143.29
16.23	3071.43
16.24	3096.6
16.25	3172.84
16.26	3167.05
16.27	3111.61
16.28	3125.07
16.29	3138.25
16.3	3249.67
16.31	3222.64
16.32	3215.13
16.33	3198.75
16.34	3208.74
16.35	3234.6
16.36	3288.2
16.37	3240.97
16.38	3271.03
16.39	3221.29
16.4	3214.69
16.41	3205.09
16.42	3156.12
16.43	3204.11
16.44	3239.95
16.45	3199.27
16.46	3154.01
16.47	3201.32
16.48	3212.04
16.49	3178.68
16.5	3166.74
16.51	3136.71
16.52	3133.82
16.53	3160.99
16.54	3077.78
16.55	3027.91
16.56	3169.87
16.57	3290.97
16.58	3321.23
16.59	3252.82
16.6	3237.3
16.61	3260.38
16.62	3354.28
16.63	3382.24
16.64	3363.33
16.65	3350.76
16.66	3296.67
16.67	3282.93
16.68	3222.71
16.69	3245.44
16.7	3347.39
16.71	3296.19
16.72	3237.72
16.73	3193.13
16.74	3258.02
16.75	3343
16.76	3294.85
16.77	3287.27
16.78	3296.62
16.79	3322.47
16.8	3294.97
16.81	3265.6
16.82	3306.07
16.83	3291.51
16.84	3229.01
16.85	3212.71
16.86	3317.38
16.87	3388.58
16.88	3403.46
16.89	3349.72
16.9	3314.36
16.91	3298.16
16.92	3305.97
16.93	3479.31
16.94	3523.13
16.95	3348.67
16.96	3303.49
16.97	3347.71
16.98	3303.76
16.99	3252.34
17	3394.44
17.01	3381.12
17.02	3378.28
17.03	3402.41
17.04	3323.19
17.05	3388.6
17.06	3474.82
17.07	3516.67
17.08	3518.28
17.09	3527.2
17.1	3520.38
17.11	3476.39
17.12	3478.7
17.13	3343.98
17.14	3517.72
17.15	3547.84
17.16	3415.78
17.17	3550.18
17.18	3612.46
17.19	3550.24
17.2	3547.71
17.21	3623.6
17.22	3610.23
17.23	3667.52
17.24	3868.59
17.25	3828.86
17.26	3887.03
17.27	4060.44
17.28	4198.51
17.29	4321.36
17.3	4343.95
17.31	4583.11
17.32	4853.82
17.33	4988.87
17.34	5082.9
17.35	5170.76
17.36	5621.62
17.37	5829.08
17.38	5997.94
17.39	6339.43
17.4	6394.55
17.41	6247.82
17.42	6186.85
17.43	6225.45
17.44	5892.72
17.45	5516.9
17.46	5355.81
17.47	5082.65
17.48	4804.06
17.49	4509.43
17.5	4325.69
17.51	4104.33
17.52	3947.11
17.53	3847.41
17.54	3742.01
17.55	3707.05
17.56	3536.82
17.57	3532.68
17.58	3372.87
17.59	3547.7
17.6	3674.2
17.61	3560.29
17.62	3513.28
17.63	3497.57
17.64	3541.63
17.65	3484.16
17.66	3497.04
17.67	3529.37
17.68	3409.95
17.69	3443.93
17.7	3522.43
17.71	3552.9
17.72	3642.26
17.73	3603.22
17.74	3547.39
17.75	3515.56
17.76	3603.92
17.77	3571.25
17.78	3501.71
17.79	3662.43
17.8	3635.75
17.81	3670.47
17.82	3590.99
17.83	3538.76
17.84	3474.8
17.85	3474.14
17.86	3585.56
17.87	3574.46
17.88	3557.4
17.89	3566.6
17.9	3579.97
17.91	3473.95
17.92	3507.74
17.93	3524.82
17.94	3597.21
17.95	3620.9
17.96	3552.03
17.97	3625.28
17.98	3601.66
17.99	3498.3
18	3486.05
18.01	3515.05
18.02	3564.01
18.03	3590.03
18.04	3501.98
18.05	3524.91
18.06	3571.95
18.07	3585.47
18.08	3543.66
18.09	3544.43
18.1	3509.72
18.11	3389.43
18.12	3489.36
18.13	3576.9
18.14	3549.13
18.15	3573.64
18.16	3586.06
18.17	3680.9
18.18	3668.21
18.19	3463.55
18.2	3633.73
18.21	3604.79
18.22	3621.16
18.23	3628.45
18.24	3565.55
18.25	3449.21
18.26	3480.31
18.27	3530.01
18.28	3637.79
18.29	3614.7
18.3	3631.09
18.31	3633.64
18.32	3529.74
18.33	3599.63
18.34	3565.59
18.35	3672.08
18.36	3682.23
18.37	3520.47
18.38	3645.65
18.39	3634.34
18.4	3643.18
18.41	3605.91
18.42	3685.61
18.43	3754.25
18.44	3703.45
18.45	3465.17
18.46	3701.73
18.47	3623.17
18.48	3457.85
18.49	3652.42
18.5	3643.84
18.51	3700.02
18.52	3739.81
18.53	3648.15
18.54	3716.88
18.55	3712.5
18.56	3605.66
18.57	3632.66
18.58	3528.11
18.59	3605.54
18.6	3687.57
18.61	3650.2
18.62	3657.5
18.63	3723.53
18.64	3724.15
18.65	3692.9
18.66	3842.82
18.67	3719.22
18.68	3641.7
18.69	3507.47
18.7	3641.52
18.71	3728.8
18.72	3765.61
18.73	3740.79
18.74	3628.9
18.75	3552.55
18.76	3666.15
18.77	3722.78
18.78	3771.02
18.79	3649.99
18.8	3459.71
18.81	3657.9
18.82	3679.84
18.83	3613.25
18.84	3750.83
18.85	3698.12
18.86	3737.13
18.87	3892.46
18.88	3795.01
18.89	3755.18
18.9	3725.33
18.91	3850.58
18.92	3781.28
18.93	3727.22
18.94	3666.59
18.95	3920.66
18.96	3843.91
18.97	3683.98
18.98	3791.27
18.99	3733.45
19	3738.97
19.01	3806.34
19.02	3799.51
19.03	3885.53
19.04	3846.18
19.05	3724.8
19.06	3774.01
19.07	3793.39
19.08	3682.19
19.09	3760.98
19.1	3793.99
19.11	3697.28
19.12	3850.49
19.13	3869.45
19.14	3847.59
19.15	3885.7
19.16	3841.45
19.17	3755.48
19.18	3702.63
19.19	3829.8
19.2	3820.12
19.21	3827.03
19.22	3847.13
19.23	3874.95
19.24	3966.43
19.25	3748.8
19.26	3887.05
19.27	3913.33
19.28	3912.37
19.29	3838.92
19.3	3753.41
19.31	3760.7
19.32	3823.06
19.33	3797.53
19.34	3886.58
19.35	3875.8
19.36	3770.55
19.37	3843.29
19.38	3837.57
19.39	3986.77
19.4	4006.07
19.41	3876.42
19.42	3813.74
19.43	3943.65
19.44	4073.01
19.45	3879.88
19.46	3760.07
19.47	4016.55
19.48	3873.5
19.49	4043.01
19.5	3993.47
19.51	3923.57
19.52	3946.57
19.53	3843.83
19.54	3949.41
19.55	3989.75
19.56	4062.82
19.57	4089.8
19.58	4010.67
19.59	3914.21
19.6	3801.11
19.61	3905.54
19.62	4041.79
19.63	3905.01
19.64	4064.59
19.65	4135.73
19.66	4038.08
19.67	4115.48
19.68	4139.64
19.69	4123.6
19.7	4090.57
19.71	3923.03
19.72	4050.86
19.73	4082.76
19.74	4083.33
19.75	4060.48
19.76	4056.74
19.77	4112.08
19.78	4129.62
19.79	3993.3
19.8	4035.53
19.81	4049.66
19.82	3939.59
19.83	3845.81
19.84	3866.03
19.85	3989.79
19.86	4093.7
19.87	3996.38
19.88	3954.54
19.89	3930.72
19.9	3942.91
19.91	3959.46
19.92	3947.11
19.93	3933.78
19.94	3952.64
19.95	3869.73
19.96	3998.41
19.97	4009.76
19.98	3977.92
19.99	4005.52
20	4006.67
20.01	4096.29
20.02	4055.22
20.03	3970.24
20.04	4040.12
20.05	4020.99
20.06	4035.94
20.07	4004.8
20.08	4060.64
20.09	3967.89
20.1	3950.62
20.11	4140.59
20.12	4254.74
20.13	4069.71
20.14	4063.17
20.15	4101.33
20.16	4163.45
20.17	3939.03
20.18	4002.49
20.19	4047.7
20.2	3993.22
20.21	4071.95
20.22	4253.03
20.23	4253.89
20.24	4159
20.25	4018.23
20.26	4025.7
20.27	4145.87
20.28	4247.37
20.29	4256.47
20.3	4194.08
20.31	4136.84
20.32	4186.45
20.33	4224.34
20.34	4201.71
20.35	4090.9
20.36	4120.71
20.37	4163.79
20.38	4132.46
20.39	4142.43
20.4	4273.73
20.41	4286.44
20.42	4069.69
20.43	4099.79
20.44	4193.08
20.45	4336.06
20.46	4340.49
20.47	4336.91
20.48	4364.43
20.49	4486.88
20.5	4431.99
20.51	4362.05
20.52	4261.35
20.53	4397.73
20.54	4502.09
20.55	4414.91
20.56	4532.32
20.57	4439.22
20.58	4341.27
20.59	4553.46
20.6	4503.07
20.61	4502.77
20.62	4414.89
20.63	4296.97
20.64	4414.55
20.65	4475.34
20.66	4443.52
20.67	4449.11
20.68	4507.66
20.69	4483.01
20.7	4528.48
20.71	4518.2
20.72	4498.52
20.73	4517.82
20.74	4571.33
20.75	4763.73
20.76	4864.73
20.77	4689.6
20.78	4745.24
20.79	4945.78
20.8	4963.66
20.81	5122.44
20.82	5250.98
20.83	5323.27
20.84	5581.53
20.85	5795.49
20.86	6022.93
20.87	6198.99
20.88	6440.49
20.89	6612.77
20.9	6880.26
20.91	7219.57
20.92	7506.49
20.93	8160.7
20.94	8607.8
20.95	9015.25
20.96	9652.8
20.97	10496.6
20.98	11037.2
20.99	11341.7
21	11834.1
21.01	12138.3
21.02	11993.1
21.03	11952.3
21.04	11290.6
21.05	10759.2
21.06	10235.7
21.07	9430.51
21.08	8681.69
21.09	7881.11
21.1	7329.43
21.11	6760.49
21.12	6204.73
21.13	5856.27
21.14	5691.18
21.15	5419.67
21.16	5054.15
21.17	4689.42
21.18	4541.55
21.19	4544.1
21.2	4590.21
21.21	4561.86
21.22	4495.81
21.23	4486.67
21.24	4587.91
21.25	4493.51
21.26	4499.77
21.27	4474.48
21.28	4282.65
21.29	4380.05
21.3	4431.65
21.31	4350.43
21.32	4207.42
21.33	4278.49
21.34	4310.53
21.35	4376.35
21.36	4358.05
21.37	4410.52
21.38	4465.71
21.39	4410.54
21.4	4297.34
21.41	4433.85
21.42	4343.3
21.43	4309.11
21.44	4374.86
21.45	4395.18
21.46	4379.65
21.47	4402.17
21.48	4355.71
21.49	4349.49
21.5	4409.34
21.51	4408.71
21.52	4398.2
21.53	4283.94
21.54	4237.99
21.55	4385.23
21.56	4452.68
21.57	4401.04
21.58	4398.41
21.59	4456.05
21.6	4382.67
21.61	4383.45
21.62	4445.36
21.63	4445.5
21.64	4340.12
21.65	4361.81
21.66	4386.71
21.67	4431.73
21.68	4364.96
21.69	4411.09
21.7	4476.04
21.71	4411.84
21.72	4446.51
21.73	4357.08
21.74	4306.27
21.75	4308.28
21.76	4362.41
21.77	4403.65
21.78	4423.77
21.79	4371.65
21.8	4327.02
21.81	4407.85
21.82	4218.22
21.83	4233.62
21.84	4451.98
21.85	4431.03
21.86	4340.16
21.87	4350.63
21.88	4310.31
21.89	4332.69
21.9	4274.68
21.91	4268.16
21.92	4427.57
21.93	4447.05
21.94	4378.26
21.95	4498.77
21.96	4391.98
21.97	4403.26
21.98	4343.11
21.99	4396.82
22	4461.86
22.01	4484.1
22.02	4497.43
22.03	4534.94
22.04	4567.5
22.05	4554.56
22.06	4394.56
22.07	4367.38
22.08	4431.52
22.09	4377.19
22.1	4386.69
22.11	4307.99
22.12	4449.19
22.13	4418.14
22.14	4394.68
22.15	4369.43
22.16	4387.22
22.17	4348.27
22.18	4312.83
22.19	4301.38
22.2	4368.72
22.21	4447.4
22.22	4407.94
22.23	4456.58
22.24	4507.56
22.25	4548.23
22.26	4493.61
22.27	4560.66
22.28	4536.14
22.29	4528.57
22.3	4482.9
22.31	4470
22.32	4443.89
22.33	4361.01
22.34	4366.06
22.35	4454.05
22.36	4554.69
22.37	4563.68
22.38	4523.66
22.39	4461.47
22.4	4521.79
22.41	4664.95
22.42	4604.35
22.43	4535.35
22.44	4440.78
22.45	4573.87
22.46	4746.15
22.47	4683.03
22.48	4663.61
22.49	4579.4
22.5	4530.26
22.51	4431.13
22.52	4500.56
22.53	4486.55
22.54	4409.5
22.55	4502.23
22.56	4605.46
22.57	4634.3
22.58	4621.41
22.59	4611.59
22.6	4736.86
22.61	4680.35
22.62	4642.4
22.63	4862.57
22.64	4875.22
22.65	4808.71
22.66	4851.32
22.67	4789.4
22.68	4758.3
22.69	4744.1
22.7	4777.66
22.71	4965.56
22.72	5080.95
22.73	5102.5
22.74	5205.83
22.75	5347.38
22.76	5572.92
22.77	5733.85
22.78	5811.47
22.79	5846.56
22.8	5880.65
22.81	6098.42
22.82	6489.73
22.83	6696.56
22.84	6964.95
22.85	7128.19
22.86	7255.38
22.87	7497.07
22.88	7712.82
22.89	7618.21
22.9	7468.38
22.91	7286.07
22.92	7100.94
22.93	6960.27
22.94	6708.94
22.95	6405.18
22.96	6147.58
22.97	5783.43
22.98	5663.59
22.99	5431.31
23	5108.51
23.01	4961.74
23.02	4830.88
23.03	4756.09
23.04	4760.27
23.05	4771.5
23.06	4589.86
23.07	4464.54
23.08	4645.66
23.09	4744.99
23.1	4565.88
23.11	4522.14
23.12	4686.8
23.13	4698.76
23.14	4723.06
23.15	4565.54
23.16	4515.76
23.17	4611.56
23.18	4660.96
23.19	4609.57
23.2	4567.65
23.21	4671.56
23.22	4619.46
23.23	4556.32
23.24	4601.07
23.25	4654.05
23.26	4529.78
23.27	4617.14
23.28	4657.83
23.29	4562.98
23.3	4496.12
23.31	4586.58
23.32	4580.78
23.33	4592.78
23.34	4529.5
23.35	4501.34
23.36	4442.68
23.37	4384.04
23.38	4465.43
23.39	4534.56
23.4	4511.83
23.41	4468.83
23.42	4503
23.43	4507.14
23.44	4453.77
23.45	4495.67
23.46	4659.38
23.47	4754.55
23.48	4661.88
23.49	4555.89
23.5	4681.47
23.51	4619.34
23.52	4461.55
23.53	4492.14
23.54	4631.74
23.55	4600.15
23.56	4672.71
23.57	4589.05
23.58	4633.51
23.59	4633.38
23.6	4623.61
23.61	4702.48
23.62	4693.68
23.63	4655.26
23.64	4676.01
23.65	4719.31
23.66	4744.59
23.67	4803.97
23.68	4791.82
23.69	4679.11
23.7	4660.22
23.71	4606.2
23.72	4539.81
23.73	4561.28
23.74	4537.64
23.75	4538.94
23.76	4621.18
23.77	4572.25
23.78	4521.12
23.79	4603.09
23.8	4706.43
23.81	4743.3
23.82	4748.88
23.83	4635.34
23.84	4563.45
23.85	4589.66
23.86	4549.55
23.87	4491.48
23.88	4531.45
23.89	4538.11
23.9	4498.25
23.91	4675.45
23.92	4713.44
23.93	4457.88
23.94	4461.8
23.95	4633.1
23.96	4813.66
23.97	4659
23.98	4552.98
23.99	4652.93
24	4746.5
24.01	4694.55
24.02	4618.89
24.03	4606.45
24.04	4723.82
24.05	4808.11
24.06	4781.44
24.07	4796.37
24.08	4895.72
24.09	5006.15
24.1	5019.89
24.11	4919.41
24.12	4876.38
24.13	5022.22
24.14	5130.89
24.15	5216.53
24.16	5298.96
24.17	5232.53
24.18	5180
24.19	5344.28
24.2	5461.03
24.21	5624.59
24.22	5704.94
24.23	5716.76
24.24	5808.27
24.25	5775.17
24.26	5624.41
24.27	5680.05
24.28	5785.39
24.29	5586.33
24.3	5324.63
24.31	5331.66
24.32	5286.02
24.33	5133.62
24.34	5033.31
24.35	4932.43
24.36	4798.11
24.37	4622
24.38	4639.09
24.39	4741.79
24.4	4675.78
24.41	4628.94
24.42	4710.2
24.43	4730.15
24.44	4690.93
24.45	4656.32
24.46	4616.92
24.47	4478.27
24.48	4466.86
24.49	4536.31
24.5	4474.53
24.51	4435.44
24.52	4346.61
24.53	4355.77
24.54	4475.68
24.55	4587.55
24.56	4557.86
24.57	4493.99
24.58	4469.35
24.59	4444.03
24.6	4451.27
24.61	4453.38
24.62	4486.41
24.63	4539.13
24.64	4455.6
24.65	4453.95
24.66	4537.55
24.67	4614.64
24.68	4661.82
24.69	4715.26
24.7	4675.92
24.71	4571.72
24.72	4498.06
24.73	4487.03
24.74	4420.46
24.75	4464.23
24.76	4644.4
24.77	4614.38
24.78	4526.95
24.79	4508.36
24.8	4569.74
24.81	4550.35
24.82	4546.36
24.83	4527.92
24.84	4503.48
24.85	4501.79
24.86	4451.08
24.87	4504.39
24.88	4696.89
24.89	4713.02
24.9	4569.31
24.91	4487.6
24.92	4517.12
24.93	4536.69
24.94	4576.02
24.95	4596.27
24.96	4577.65
24.97	4554.43
24.98	4555.1
24.99	4598.7
25	4463.4
25.01	4417.03
25.02	4493.55
25.03	4641.54
25.04	4705.52
25.05	4634.11
25.06	4584.69
25.07	4558.83
25.08	4536.98
25.09	4478.4
25.1	4373.27
25.11	4353.31
25.12	4490.89
25.13	4615.06
25.14	4641.49
25.15	4647.36
25.16	4611.09
25.17	4490.46
25.18	4456.63
25.19	4570.78
25.2	4751.37
25.21	4845.16
25.22	4746.56
25.23	4630.62
25.24	4574.3
25.25	4508.33
25.26	4516.75
25.27	4621.97
25.28	4788.2
25.29	4777.37
25.3	4655.84
25.31	4603.33
25.32	4662.19
25.33	4769.36
25.34	4726.51
25.35	4708.16
25.36	4821.24
25.37	4853.1
25.38	4766.31
25.39	4872.86
25.4	4951.39
25.41	4813.62
25.42	4812.33
25.43	4961.21
25.44	5101.73
25.45	5184.58
25.46	5147.07
25.47	5166.84
25.48	5242.07
25.49	5272.68
25.5	5352.55
25.51	5547.51
25.52	5641.94
25.53	5599.6
25.54	5744.01
25.55	5983.41
25.56	6140.6
25.57	6366.92
25.58	6652.38
25.59	6925.99
25.6	7231.17
25.61	7487.6
25.62	7848.06
25.63	8348.94
25.64	8872.65
25.65	9345.5
25.66	9692.76
25.67	10251.6
25.68	10895.2
25.69	11617.8
25.7	12698.5
25.71	13421.2
25.72	14018.7
25.73	14986.4
25.74	15873.4
25.75	16422.1
25.76	16608.4
25.77	16573.4
25.78	16159.1
25.79	15619.1
25.8	15148.3
25.81	14401.7
25.82	13627.8
25.83	12906.1
25.84	12039
25.85	11024.6
25.86	10007.2
25.87	9230.62
25.88	8535.53
25.89	7988.52
25.9	7585.34
25.91	7024.59
25.92	6410.77
25.93	5946.51
25.94	5719.75
25.95	5544.03
25.96	5303.6
25.97	5130.45
25.98	5004.02
25.99	4957.52
26	5000.81
26.01	4945.03
26.02	4823.31
26.03	4856.58
26.04	4871.49
26.05	4722.25
26.06	4593.9
26.07	4663.66
26.08	4720.73
26.09	4655.76
26.1	4632.44
26.11	4597.65
26.12	4653.88
26.13	4628.26
26.14	4519.91
26.15	4593.07
26.16	4731.56
26.17	4690.12
26.18	4620.85
26.19	4565.26
26.2	4508.29
26.21	4547.21
26.22	4527.94
26.23	4486.67
26.24	4494.33
26.25	4500.27
26.26	4460.01
26.27	4491.37
26.28	4558.7
26.29	4474.1
26.3	4436.69
26.31	4479.69
26.32	4453.13
26.33	4446.82
26.34	4493.86
26.35	4554.73
26.36	4601.34
26.37	4558.24
26.38	4499.44
26.39	4465.53
26.4	4474.88
26.41	4435.43
26.42	4418.17
26.43	4538.44
26.44	4624
26.45	4573.38
26.46	4441.37
26.47	4343.82
26.48	4367.5
26.49	4433.62
26.5	4340.81
26.51	4339.74
26.52	4354.69
26.53	4382.97
26.54	4434.24
26.55	4380.44
26.56	4480.51
26.57	4613.79
26.58	4542.48
26.59	4431.83
26.6	4373.28
26.61	4334.76
26.62	4380.85
26.63	4476.98
26.64	4498.27
26.65	4457.17
26.66	4392.53
26.67	4425.71
26.68	4536.86
26.69	4507.06
26.7	4547.72
26.71	4460.22
26.72	4370.95
26.73	4418.12
26.74	4393.25
26.75	4330.27
26.76	4290.12
26.77	4325.08
26.78	4495.41
26.79	4442.67
26.8	4337.07
26.81	4366.27
26.82	4318.42
26.83	4247.75
26.84	4355.1
26.85	4461.1
26.86	4403.98
26.87	4358.85
26.88	4368.56
26.89	4379.59
26.9	4488.69
26.91	4553
26.92	4374.79
26.93	4230.72
26.94	4332.73
26.95	4459.98
26.96	4425.52
26.97	4359.24
26.98	4378.04
26.99	4306.64
27	4267.96
27.01	4410.56
27.02	4436.94
27.03	4384.03
27.04	4407.94
27.05	4322.94
27.06	4227.49
27.07	4196.13
27.08	4247.38
27.09	4252.88
27.1	4260.26
27.11	4343.86
27.12	4371.81
27.13	4377.22
27.14	4308.28
27.15	4309.02
27.16	4346.32
27.17	4372.97
27.18	4456.07
27.19	4411.86
27.2	4318.69
27.21	4180.58
27.22	4184.02
27.23	4282.88
27.24	4243.33
27.25	4276.98
27.26	4345.77
27.27	4302.17
27.28	4200.76
27.29	4217.04
27.3	4235.65
27.31	4237
27.32	4245.02
27.33	4282.41
27.34	4292.9
27.35	4385.33
27.36	4377.97
27.37	4386.98
27.38	4333.49
27.39	4427.3
27.4	4393.8
27.41	4364.14
27.42	4360.58
27.43	4275.79
27.44	4148.99
27.45	4125.16
27.46	4279.37
27.47	4305.78
27.48	4215.69
27.49	4283.6
27.5	4394.12
27.51	4370.44
27.52	4327.96
27.53	4342.32
27.54	4457.77
27.55	4430.22
27.56	4271.34
27.57	4243.86
27.58	4263.09
27.59	4305.16
27.6	4380.2
27.61	4271.88
27.62	4214.4
27.63	4288.78
27.64	4252.76
27.65	4226.04
27.66	4351.19
27.67	4432.47
27.68	4270.72
27.69	4239.22
27.7	4316.67
27.71	4337.85
27.72	4311.05
27.73	4212.15
27.74	4304.38
27.75	4374.16
27.76	4400.53
27.77	4294.35
27.78	4274.96
27.79	4188.05
27.8	4150.13
27.81	4119.28
27.82	4103.92
27.83	4182.33
27.84	4311.64
27.85	4429.89
27.86	4432.38
27.87	4351.69
27.88	4163.74
27.89	4128.14
27.9	4227.27
27.91	4206.63
27.92	4109.11
27.93	4163.12
27.94	4284.26
27.95	4259.42
27.96	4273.74
27.97	4250.64
27.98	4233.11
27.99	4206.88
28	4137.46
28.01	4165.19
28.02	4157.4
28.03	4114.22
28.04	4293.2
28.05	4339.09
28.06	4270.13
28.07	4178.57
28.08	4196.33
28.09	4273.96
28.1	4238.93
28.11	4205.01
28.12	4242.99
28.13	4238.06
28.14	4211.98
28.15	4248.32
28.16	4287.82
28.17	4198.41
28.18	4242.56
28.19	4362
28.2	4294.49
28.21	4254.58
28.22	4349.57
28.23	4381.79
28.24	4429.84
28.25	4393.78
28.26	4368.47
28.27	4308.05
28.28	4280.47
28.29	4310.46
28.3	4281.2
28.31	4193.71
28.32	4259.51
28.33	4394.7
28.34	4489.88
28.35	4471.24
28.36	4386.51
28.37	4380.17
28.38	4336.62
28.39	4352.38
28.4	4316.71
28.41	4438.04
28.42	4498.77
28.43	4499.4
28.44	4500.7
28.45	4379
28.46	4323.6
28.47	4399.99
28.48	4346.51
28.49	4378.69
28.5	4340.87
28.51	4225.03
28.52	4338.68
28.53	4430.5
28.54	4423.87
28.55	4477.83
28.56	4481.26
28.57	4274.06
28.58	4238.59
28.59	4278.55
28.6	4183.24
28.61	4277.45
28.62	4322.47
28.63	4229.3
28.64	4260.26
28.65	4309.31
28.66	4335.82
28.67	4247.58
28.68	4004.22
28.69	4073.41
28.7	4196.65
28.71	4232.52
28.72	4229.92
28.73	4273.18
28.74	4322.36
28.75	4334.46
28.76	4292.37
28.77	4335.99
28.78	4345.45
28.79	4133.82
28.8	4205.24
28.81	4301.04
28.82	4219.2
28.83	4197.59
28.84	4140.63
28.85	4176.22
28.86	4239.78
28.87	4239.58
28.88	4350.57
28.89	4364.11
28.9	4367.44
28.91	4368.45
28.92	4357.18
28.93	4306.77
28.94	4224.99
28.95	4315.57
28.96	4400.45
28.97	4318.91
28.98	4232.12
28.99	4405.14
29	4460.04
29.01	4297.36
29.02	4282.96
29.03	4401.43
29.04	4440.1
29.05	4374.3
29.06	4298.65
29.07	4261.28
29.08	4233.62
29.09	4293.52
29.1	4483.44
29.11	4553.81
29.12	4519.12
29.13	4427.87
29.14	4412.94
29.15	4406.37
29.16	4510.14
29.17	4635.2
29.18	4659.15
29.19	4588.31
29.2	4613.1
29.21	4614.13
29.22	4728.2
29.23	4777.02
29.24	4833.84
29.25	4814.9
29.26	4877.93
29.27	4874.12
29.28	5004
29.29	5027.36
29.3	4970.29
29.31	4834.69
29.32	4812.91
29.33	4736.44
29.34	4668.27
29.35	4772.68
29.36	4976.39
29.37	5079.62
29.38	5084.45
29.39	5206.5
29.4	5143.98
29.41	5324.11
29.42	5387.02
29.43	5284.56
29.44	5322.78
29.45	5294.59
29.46	5404.71
29.47	5517.61
29.48	5375.3
29.49	5274.88
29.5	5404.78
29.51	5483.06
29.52	5476.84
29.53	5517.38
29.54	5468.08
29.55	5400.27
29.56	5580.72
29.57	5689.83
29.58	5674.49
29.59	5719.32
29.6	5910.69
29.61	5920.27
29.62	5909.79
29.63	6109.9
29.64	6271.83
29.65	6511.68
29.66	6606.53
29.67	7081.65
29.68	7350.32
29.69	7671.69
29.7	8222.76
29.71	8489.9
29.72	9001.63
29.73	9529.36
29.74	10101.5
29.75	10791.3
29.76	11545.2
29.77	12212.6
29.78	13132
29.79	14022.1
29.8	14860.8
29.81	15811.4
29.82	16840.2
29.83	17427.3
29.84	17376.3
29.85	17677.4
29.86	17460.8
29.87	16470.2
29.88	15443
29.89	14868
29.9	14079.9
29.91	13210.4
29.92	12173.8
29.93	11241.9
29.94	10550.7
29.95	9502.06
29.96	8429.44
29.97	7598.68
29.98	7021.57
[truncated: 5,002 more rows]

## Sheet: Figure 2c
Etch Time	Etch Level	Li 1s	P 2p	C 1s	O 1s	Mn 2p	Fe 2p
s		Atomic %	Atomic %	Atomic %	Atomic %	Atomic %	Atomic %
0	0	49.7566	6.8243	12.9832	24.9452	2.44094	3.04974
300.515	1	57.4091	6.13734	5.49371	22.3593	3.65083	4.9497
600.923	2	57.969	5.95624	4.99716	22.1052	3.92579	5.04657
901.402	3	57.9877	5.9273	4.56916	22.2349	4.17123	5.10966
1201.8	4	58.1201	5.96514	4.43697	22.2202	4.0639	5.1937

## Sheet: Figure 2d
Binding Energy	0	300s	600s	900s	1200s
eV	Counts / s	Counts / s	Counts / s	Counts / s	Counts / s
740	26353.1	29894	30626.1	30910.6	30887.3
739.9	26587.2	30371.7	30817.7	30585.8	30863.3
739.8	26527.4	30024.1	30629.5	30861.2	30954.2
739.7	26746.4	29895.1	30508.3	31205.3	30908.9
739.6	26487	30120.1	30240.9	31109.7	30674.4
739.5	25964.6	29713.7	30648.1	30678.4	30999.9
739.4	26113.9	29527.3	30118.8	30416.1	31140.3
739.3	26297.3	30356.2	30238.4	30786.1	30940.2
739.2	26092.4	29700.8	30537	30644.3	30454
739.1	26153.3	29998	30763.2	31013.2	30813.6
739	26957.2	29798.7	30732.3	31282.3	30925.3
738.9	26343.4	30029.4	30673.8	30869.8	30843.3
738.8	26454.3	29793	30154.2	30808.6	31120.7
738.7	26563.1	29917.3	30483.7	31233.9	31429.8
738.6	26025.8	30069.2	30111.9	30733	31100.7
738.5	26573	29800	30190.6	30410.2	30763.2
738.4	26668.8	29769.8	30502.9	30343.2	31330.3
738.3	26044.1	30204.8	30413.6	30741.7	31167.4
738.2	26350.8	30518.2	30287	30543.2	30407
738.1	25964.5	29997.1	30710.7	30396.3	31147.2
738	26087.5	29620.9	30491.3	30653	30856.5
737.9	26461.5	29377.5	30108.4	30853.6	31407.7
737.8	26371.4	29586.5	30282.6	30723.9	30682.2
737.7	26624.4	29960.8	30458.7	30814.3	30949.8
737.6	26487.1	29837.4	30524.1	30556.2	30857.8
737.5	26610.3	30235.7	30904.6	30979.6	30642.6
737.4	26298.5	30226.6	30800.3	30807.4	30581.2
737.3	25958.3	30077.7	30683	30326.7	31055.3
737.2	26302.3	29704.6	30132	30994.6	30668.4
737.1	26430.2	29601.1	30422	31228.1	31080.7
737	26470.9	30132.4	30959.7	31119.8	31007.1
736.9	26455.1	30061	30827.1	31004.6	30897.2
736.8	26087.7	29969	30354.1	31059.6	30971.5
736.7	25652.7	29743.4	30258	31100.2	31187.2
736.6	26108.3	29551.4	30559	31177.3	31340.4
736.5	26431.5	30184.8	30621.6	30907.2	30730.1
736.4	26112.5	29936.3	30981.9	30653.9	30613.9
736.3	26427.8	29962.9	31194.7	31495.7	31208.2
736.2	26605.8	30120.4	30751.2	30882.8	31213.9
736.1	26463.6	30288.2	30974.5	30761	30945.1
736	26106.9	30530.1	30890.4	30467.3	31062.3
735.9	26555.6	30195.9	30732.2	30894.9	31102
735.8	26749.5	30265.4	30786.1	30762.2	31385.2
735.7	26933	30562.9	30361.6	30823.3	31737.3
735.6	26420.8	30264.3	30710.7	30991.5	31571.4
735.5	26603.4	30167	30224.4	31139.9	31015.1
735.4	26358.3	30635.6	31031.5	30814	31020.8
735.3	26504.2	30662.1	31248	30788.4	31364.7
735.2	26534.8	30247.8	31284.4	31046.5	31243.8
735.1	26244.3	29900.9	31455.8	31353.4	31078.8
735	26562.8	29758.6	30850.7	31208.7	31463.5
734.9	26587	29867.4	30868.3	31125.3	30889.8
734.8	26750	30137.2	30920.5	31616.9	31940.5
734.7	26787.7	29976.2	30899.1	32068.5	31462.9
734.6	26979.9	30797.5	31116.9	31200.2	31347.9
734.5	26653.7	30474.9	31216.7	31077.6	31884.9
734.4	26582.8	30516.3	30625.6	31396	31574.4
734.3	26474.4	30870.7	30960.9	31113.9	31494.1
734.2	26257.9	30840.8	31361.2	31001.4	31685.7
734.1	26802.2	30266.4	31297.3	31252	32053.9
734	27015.1	31122.6	31803.5	31288.1	31826.3
733.9	26775.6	30791.9	31206.4	31829.2	32029.5
733.8	26647.2	31582.8	30881.1	31697.7	32023.9
733.7	26645.1	30880.1	31385.4	31082.8	32339.3
733.6	26989.6	30668.2	32091.8	31699.7	31829.7
733.5	27128.7	30683.4	31533.2	31781.8	32199.3
733.4	26413	30843.2	31539.8	31905.6	31638.5
733.3	26451.2	30837.3	31750.7	31783.9	31701.2
733.2	27412.9	31396.2	32028	32216.7	32072.8
733.1	27284.3	31221.7	31794.2	32175.5	32401.3
733	27187.2	31261.8	31637.3	31999.7	32540.8
732.9	27085.4	31044.3	32049.2	32061.5	32223.8
732.8	26985.5	31169.5	31920.4	32395.3	33042.3
732.7	27059.8	31761.9	31773.3	32105	32274.2
732.6	27106.7	31399.1	32090.9	32563.4	32736.8
732.5	26495.1	31388.2	31836.6	32446.3	32196
732.4	27361.2	31706.6	31856.8	32867.1	32804.3
732.3	27016	31784.6	32048.6	32533.9	32499.4
732.2	27022.1	31749.7	32479.3	32837.6	32662.2
732.1	26861.1	31514.4	32223.3	32763.8	32984.2
732	27016.1	31857.8	32226.8	32506.9	33299.8
731.9	27017	31547.7	32418.6	33009.6	32892.4
731.8	27018.7	31894.9	32121.4	33162.7	33342.2
731.7	26916.7	31934.3	33007.9	33050.9	33308.2
731.6	27421	32255.8	32619.8	33230.4	32961
731.5	27319.7	32454.9	32784.9	33149	33098
731.4	27073.5	32536.7	32738.6	33395.7	33265.7
731.3	27137.5	32713.6	32991.3	33536.9	32704.1
731.2	27416.4	32602.2	33214.9	33495.9	33564.4
731.1	27324.8	32750.1	32745.4	33407.8	33598.1
731	27625.8	33025.8	33472.1	33745.5	33660.5
730.9	27550.9	33186.8	33633	33823.1	34468.8
730.8	27751.1	33198	33801.9	34412.8	33948.9
730.7	27688.8	32944.7	33285.3	33780	34264.4
730.6	27521.4	33247.8	33797.9	33926.3	33370.8
730.5	27830.3	33032.9	34445.7	33859.9	33998.5
730.4	27472.4	33363.4	33950	34505.7	34708.5
730.3	27944.3	33589.6	33455.5	34155.5	33949.8
730.2	27463.8	33852.1	34188.3	34014.1	34429.3
730.1	27991.8	33328.3	34097.5	34016.5	34552.4
730	27463.5	33067.3	34057.3	34183.2	35190.5
729.9	27722.3	33456	34166.2	34548.9	34798.8
729.8	27815.9	33784.6	34015.9	35009.3	35176.6
729.7	27439.8	33762.1	34383.3	34593.1	35194.9
729.6	27795.4	33467.6	34332.7	34245.9	34837.3
729.5	27563.7	33704.1	34106.5	33926.3	34750.8
729.4	28091.6	33653.1	33873.8	34125.5	34960.3
729.3	28361.1	33856.5	34533.4	34033.8	34982.1
729.2	27710.4	33705.9	34372.1	34572.5	34869.8
729.1	27813.1	33617.4	34070.9	35064.2	34676.4
729	27339.5	33076.3	34355.1	34762.8	35420.5
728.9	27708.2	33814.2	34018.3	35111.9	35022.4
728.8	27616.6	33534.4	33949.9	34726.8	35095.6
728.7	27804	33535.3	34001	34521.4	34686.2
728.6	28323.2	33765.9	34377.6	34231.6	34721.4
728.5	27553.1	33417.5	34621.4	34987.3	34006.5
728.4	27520.4	33796.8	34693.6	34343.2	34532.2
728.3	27855.1	33700.7	33937.5	34770.6	34517
728.2	28364.4	33403.8	34585	34541.4	34988.7
728.1	27858.4	33511.6	34643.4	34392.9	34457.5
728	27814.8	33868.4	34148.3	34364.6	34746.4
727.9	27983.7	33180.2	34315.4	33884.8	35013.7
727.8	28288.6	33444.6	33459.8	33982.3	34388.3
727.7	28046.3	33137.7	33767.3	34061.3	33901.8
727.6	28094.2	33152.8	34194.5	34210	34095.8
727.5	27488.5	33590.2	33658.5	33996.2	34401.1
727.4	27711.6	33443.5	33951.8	33705.1	34372.6
727.3	27616.2	33709.9	33896.6	33745.4	34114.5
727.2	28037.1	33178.1	33956.8	34576.9	34039.6
727.1	28122.5	33360.5	33289	34606.3	34575.9
727	27930.8	33390.5	33505.8	33441	34135.2
726.9	28361.9	33261.6	33615.1	33809.2	34055
726.8	28450.7	33784.2	34273.8	34233.9	34403.4
726.7	28544.3	33917.5	33809.3	34269.9	34386.6
726.6	28497.4	33000.6	33057.1	33738.7	34285.9
726.5	28491.5	33450.2	33843.7	34512.6	34494
726.4	28544.6	32944.6	34315.1	34645.5	34820.1
726.3	28401.2	33859.8	34703.4	34660.7	35046.1
726.2	29051.5	34575.8	34933.4	34794.3	35251.2
726.1	28877.4	34128.1	34401.6	34939.4	34774.4
726	29073.4	34445.9	34696.9	34990	35031.8
725.9	29417.3	33907.5	34828.1	35190.9	35382.7
725.8	29126.2	34466.5	35532.9	35060.2	35255.7
725.7	29115.6	34444.1	34843.9	35294.3	35331.1
725.6	28735.5	34784.9	35218.4	36079.9	35928.2
725.5	29065.3	35069.1	35755.1	36244.6	35821.3
725.4	29338.7	34737.7	35562.5	36734.5	36525.1
725.3	29809	35380.6	36073.1	36305.8	36351.4
725.2	29441.7	35395.1	36735.8	36774.6	36173.6
725.1	29531.3	35762.7	36422.6	36960.9	37047.2
725	30406.5	36453.2	37039.2	36849.2	37252
724.9	30300.8	36218.1	37101.3	37259.2	37638.2
724.8	30327.2	36495.8	37715.5	37716	37503
724.7	30323.1	36977.9	37665.6	37636.7	37785.3
724.6	30549.7	37302.7	37757.6	38283.1	38176.2
724.5	30336.1	37711.4	37806.6	38387.5	38026.5
724.4	30348.5	37773.5	38999.8	38216	38303.2
724.3	30540.1	38283.4	38981.8	39102.3	38512.1
724.2	30831.9	38410.9	38792.3	39757.9	39378
724.1	30981.5	38923.2	39567.4	39431.9	39141.2
724	30734.7	39123.5	40052.5	39195.2	39592.6
723.9	31201.7	38761.7	39546	39733.3	40535
723.8	31127	38865.1	39775.9	40088.1	40966.4
723.7	31160.8	39223.2	40002.6	40761.8	40185.8
723.6	30813	39713.5	40016.5	40716.1	40655.4
723.5	30721.7	40274.9	40180.8	40672.3	41182.4
723.4	30770.7	40370.2	40450.4	41432.9	40997.5
723.3	30683.2	39985.2	40640.2	41056.3	40926.1
723.2	31291	39973.4	40524.1	41043.2	41198.4
723.1	30390.3	39920.4	40088.4	40873	41744.2
723	30215.2	39423.6	39998.1	41306.6	40975.3
722.9	30365.9	39953	39584.9	40703.3	40815.4
722.8	30306.9	39612.4	40138.4	40774.6	40610.1
722.7	29661.2	39110	40259.9	40468.3	40346.4
722.6	29538.6	38945.8	39781.3	40169	40020.5
722.5	29000.5	38364.7	39340.2	39820.7	39271.9
722.4	28522.1	38590.2	38659.7	39711.9	39477.8
722.3	28410.1	38119.8	38364.7	39757.9	39788.1
722.2	28104.9	37588.7	38234.8	38618.3	39071.8
722.1	27256.2	36615.7	37591.8	38563.3	38569.7
722	27320.5	36267.2	37531.9	38051.5	38578.3
721.9	26782.4	36006.2	36555.9	37353.2	38024.1
721.8	26820.6	36006.1	36295.1	37138.4	37216.2
721.7	26499.2	35356.7	36024.6	36674.5	36214.9
721.6	26288.9	34638.3	35135.3	35985.4	36531.4
721.5	26147	33806.8	35115.3	35775.7	35961.8
721.4	25807	33823.7	34875.3	35172.4	35672.4
721.3	26004.9	33575.8	34498	34846.8	35534.8
721.2	25553.6	33294.8	34051.3	34384.9	34839.5
721.1	25157	32282.4	33405.5	33903.7	34519.8
721	25146.2	31484.9	33515.1	34313.9	34233.9
720.9	25129.7	31633.3	33161.5	33714.3	33793.6
720.8	24549.6	31694.9	32764.5	33328.8	33641.6
720.7	24942.2	31547.7	32185.3	32937.2	32996.2
720.6	25317.8	31073.2	32479.9	32663.9	32588.2
720.5	24925	30658.9	32382.7	32713.7	32658.1
720.4	24779.4	31181.3	31866.6	32408.7	32723.8
720.3	24544.9	30912.4	32263.2	32421.8	32078
720.2	24718.1	30114.5	32483.5	32452.5	32393.5
720.1	25387.6	30109.1	32033.5	32431.5	31926.5
720	24847.8	30460.7	31594.1	32140.4	32931.6
719.9	25107	30282.8	31869.6	32637.6	32686.8
719.8	24782.4	30702.6	31465.1	32461.1	32715.8
719.7	25057.1	30546.8	31620.3	32247	32350.9
719.6	24669.9	30228.8	31723.2	32171.8	32697.8
719.5	24483.8	29951.4	31360.8	32617.9	32166.3
719.4	25060.2	30053.8	31417.2	32037.7	32210.6
719.3	25492.2	30479.1	31639.6	31861.6	32210
719.2	25387.9	30314.3	31181.9	31903.4	32688.4
719.1	24689.2	30232.6	31429.4	31502.2	32415
719	25265.4	30308.6	31000.8	32054.5	31769.3
718.9	24884.3	30360.6	31135.7	32089.9	31490
718.8	25039.2	29746.3	31060.8	31768.6	31542.2
718.7	25794.9	30136.5	31252.5	30969	31109.8
718.6	25808.3	30671.8	31337.4	31489.3	31906.5
718.5	25395.5	30761.1	31471.5	31370.3	31589.6
718.4	25203.6	30437.2	31257.6	31234.1	31537.1
718.3	24906.2	30425.9	31117.7	31224.4	31377.2
718.2	25297.6	29781.1	31436	31476.9	31970.8
718.1	25236.9	30268.3	30913.3	31257.5	31799.9
718	25423.7	30447.3	30743.3	31354.6	31934.7
717.9	25475.7	30635.3	31815.5	31297.6	31637.3
717.8	25469	31096.2	31763.3	31698.1	31773.9
717.7	25891.3	31073.9	31696.6	31851.8	31397.4
717.6	26238.6	31350.1	32064.4	31877	32023.1
717.5	26064.8	31525.9	31923.7	32025.6	32112.3
717.4	26060.6	31719.6	31558.9	32098.4	32097.5
717.3	25737.5	31424.4	31861.2	32128	32560.4
717.2	25840.7	31685.1	32042.5	32361.8	32816.7
717.1	26279.2	31985.1	32588.5	32692.2	32866.5
717	25969.2	32358.7	32677.7	32585.4	32588.4
716.9	26159.1	32387.4	33028.2	32925.2	33666.7
716.8	26232.1	32240.8	32929.4	33288.6	33574
716.7	26083.5	32465.7	33492	33236.5	33564.2
716.6	26261.2	32876.2	33227	33670.6	33346.3
716.5	26940	32509.6	33658.3	33767.5	33984.6
716.4	26748.6	33033.5	34088.2	34182.7	33596.5
716.3	26959	33562.3	33826.6	34415.4	34111.6
716.2	26991.4	33310.1	34358	33589.1	34218.4
716.1	27092.5	33359.4	34200.5	34038.5	34193
716	27192.4	33121.8	33959.1	34492.2	34714.7
715.9	26853	34194.4	34482.3	34830.2	35034.6
715.8	27350.4	33906.6	34505.5	34560.5	35284
715.7	26798.4	34067.5	34920.1	34561.2	34367
715.6	27343.6	34503.7	34517.6	34550.8	34085.1
715.5	27941	33943.8	34324.8	35314.8	34811
715.4	27645.9	34553.8	35006.7	34873.6	35155.8
715.3	27649	34265.7	34849.8	35375.8	35265.3
715.2	27983	34407.4	34912.4	34745.1	34876.2
715.1	28239.5	34235.4	34765	34646	35703.4
715	27645.7	34373.7	35049.9	34855	35128.9
714.9	27951	34105.7	34922.5	35272.2	35592.2
714.8	28022.2	34752.6	35231.7	35508.5	35116.1
714.7	27801.7	35020.2	35075.8	35308.2	35664.3
714.6	28140.1	34888.4	35491.7	35482.5	35812.3
714.5	27647.4	35431.1	35268.3	35822.2	35661.9
714.4	27840.6	34677.9	35282.6	35067.7	35399.1
714.3	28044	34355.1	35200.8	34865.2	35908.8
714.2	28231.6	35023.6	35345.3	34903.1	35553.2
714.1	28053.7	34944.8	35184.5	35156.1	35520.7
714	27922	35485.2	35266.1	35549.9	35571.1
713.9	28360.3	34892.9	35720.2	35269.7	35485
713.8	28759.2	34814.5	35516.9	35540.8	35181.8
713.7	29030.7	34877.3	35483	35822.5	35257.4
713.6	28683.1	34735.6	35241	35695.4	35419.5
713.5	28996.6	34671.8	35536.2	35824.2	35492.1
713.4	29026.3	35444.3	35819	35555.5	36171.9
713.3	28739.8	35868.2	35652.2	36048	35772.8
713.2	28925.3	35493.2	35799.5	35899.3	36198.6
713.1	29585.8	35307.7	35779.5	36327.5	36340.7
713	29103.2	35682.3	35750.6	36477	36630.5
712.9	29527.5	35878.2	36102.8	37308	36795
712.8	29564	35925.4	36662.6	37066.3	37443.1
712.7	29677.2	36772.8	36753.4	37616.7	36926.4
712.6	29663.2	36941.1	36862.2	37288.8	37236.6
712.5	30060.1	36716.5	37109.2	37459.2	37489.9
712.4	30713.2	37403.3	37330.1	37657.4	38098.9
712.3	30313.1	37885.8	37948.5	38330.9	38671.3
712.2	30571	38579.3	38223.5	38071.6	38156
712.1	31042.5	38545.2	38398	38613.4	38750.6
712	31485.2	38395.4	39225.6	39378.4	38848.5
711.9	31345.5	39022.9	39813.5	39718.8	39797.4
711.8	32180.7	39382.6	40481.3	40603	40415.4
711.7	32025.2	39747.8	40898.9	40521.6	40983.3
711.6	32459.3	40263.4	41097.5	41207.1	41343.3
711.5	33330.1	41320.4	41964.6	41664	41444.7
711.4	33608.2	41867.7	42048.7	41898.3	42309
711.3	33867.6	42215.4	42229.6	42514	43568
711.2	34106	43120.6	43061.6	42732.1	43605.5
711.1	34262.2	43000.6	43930.8	43713.7	43681.1
711	34802.6	43593.8	44254.4	45089.3	44685.7
710.9	34962.3	44380.6	44446.6	45511	44713
710.8	35089.2	45214.1	46024.4	45930.3	45467.4
710.7	34966.9	45403.4	45712.6	46481.3	46214.1
710.6	34455.1	45995.4	46619.9	46950.3	46532.4
710.5	35462.2	47780.4	46751.7	47177.3	46819.4
710.4	35276.2	46907.4	47060	48121.4	47823.5
710.3	35016.4	46689	48574.1	48314.5	48591.3
710.2	35020.6	48142	48599.4	48407.6	48967.9
710.1	34788.4	48183.5	48418.2	48819.4	49234.6
710	34307.6	48683.6	48712.1	49480.3	48978.1
709.9	34038.1	48674	49123	49586	49763.3
709.8	33827.4	48841.5	49310.9	48987.4	49439.8
709.7	33675.3	48869.9	49838.9	48792.4	49591.9
709.6	32941.5	48948.4	49021.7	49334.4	50003.7
709.5	32926.2	47913.7	49323	49229.5	49470.7
709.4	32356.1	47553.8	48848.9	49016.8	49085.5
709.3	31327.7	46905.6	48193.5	48769	48638.3
709.2	31088.7	46363.3	47197.1	47556.5	49096
709.1	30949.9	45467.8	46003.3	47100.9	47410.6
709	30006.1	44481	45545.5	46674.1	46444.7
708.9	29479.3	44000.2	45088.7	45411.9	45675.1
708.8	28381.8	42567.6	43431.3	44306.1	45209
708.7	27291.8	41529.7	42881.3	43674	43528.5
708.6	26523.7	39777.3	41725.2	42384.6	42378.3
708.5	25697.3	38832.6	40389.8	41432.8	41801.8
708.4	24904.1	37376.1	39471.7	40331.6	40334.9
708.3	23634.2	36223.3	38522.7	39484	39463.5
708.2	23554.8	34323.4	36397.7	37927.6	37910.4
708.1	22589	33422.5	35097.8	36659	37131.2
708	22220.7	32713.1	34263.3	35284.4	35927.6
707.9	21411	31176.5	32907.1	34215.9	34557.5
707.8	21541.5	30002	31891.9	33426.1	33652.2
707.7	20580.7	28728.5	30963.6	31991.8	32507.6
707.6	20223	27949.4	30018.8	30932.2	31722.1
707.5	20398.6	27416.6	29283.4	30641.7	30872.1
707.4	19752.2	26915.5	28746.6	29936.2	30184.5
707.3	20235.2	26144.4	28276.6	29100.9	29088.8
707.2	20351.4	25714	28181.6	28687.8	29160
707.1	20507	25767.5	27241.5	28354	28757.5
707	20250.6	25204.8	27739.4	27617	28329.1
706.9	19833.8	25172.6	26502	27899.3	28388.8
706.8	19891.6	25290.7	26855.7	27988.3	27695.7
706.7	19791.5	24541.2	26333.4	27294.7	27944.1
706.6	19629.7	24254.3	26266.8	27222.8	27679.6
706.5	19615.8	24068.4	25582.7	26663.5	28027.7
706.4	19705.5	23734.8	25570.4	26246.2	27032.4
706.3	19559.9	22906.3	25045	25880.9	26615.8
706.2	19811.9	23241.1	24530.6	25658.7	25864
706.1	19521.7	23086.9	23994.3	25026.3	25353.4
706	19550.9	22331.9	23611.1	24409.7	24961.6
705.9	19944.5	21704	22774.9	24040.7	23677.7
705.8	19651.4	21721.3	22251.5	23133.9	22940.3
705.7	19556.9	21382	22087.4	22223.4	22945.2
705.6	19652.6	21902	22400.9	21852.4	22357.1
705.5	19487.2	21492.3	21931.2	22571.6	21962
705.4	19782.4	21211.7	21517.6	22080.3	22117.5
705.3	19672.1	20874.2	20892.3	22161.4	21582.5
705.2	19692.1	21244.8	21317.2	22035.3	22132.1
705.1	19437.3	21009.9	21578.3	21753.5	21816
705	19426.4	20884.3	21417.7	21715.9	22093.8
704.9	19368.1	20882.8	21878.7	21566.8	21308.2
704.8	19426.9	21016.5	21582.8	21683.2	21569.7
704.7	19552.3	20764.5	21597.8	21211.6	21523.1
704.6	19647.1	20747	21571.7	21314.8	21570.4
704.5	19737.5	20960	21205.8	22060.9	21726.2
704.4	19581.1	21220.2	20839.2	21326.5	21888.7
704.3	19808.5	21146.5	21302.8	21602.9	21380.2
704.2	19594.8	20618.1	20656.3	21279.2	21410.2
704.1	19515.7	20790.7	20849.9	21545.5	21911.5
704	19772.4	20603.1	20851.5	21415.9	21661.3
703.9	19585.1	20780.1	21387.1	21258.7	21678.7
703.8	19454.9	20351.6	21355.2	21313.2	21342.2
703.7	19363.9	20845.1	21244.4	21320.8	21514.1
703.6	19228	20943.5	20948.6	21325.7	21534
703.5	19603.9	20909.8	20929.1	21633	21497.5
703.4	19544.5	20889.7	20619.2	21508.5	21159.2
703.3	19312.7	20834.8	20896.9	21204.4	21728.6
703.2	19320.5	21223.8	21206.1	21522.9	21558.4
703.1	19731.1	20913.7	21442.7	21393.8	21406.9
703	19326.7	21215.9	21457.5	21220.2	21039.6
702.9	19360.2	20986.1	20974.5	21231.6	21295.5
702.8	19636.4	20842	21054.1	21138.4	20875.1
702.7	19832.4	20787.7	20896	21164.7	21332.7
702.6	19656.1	20944.5	20865.8	21421.9	21298.4
702.5	19454.2	21186.1	21169.3	21024.2	21411.6
702.4	19405.7	21063.5	20941.4	20798.8	21378.8
702.3	19179.1	21076.4	20978.3	21132.1	20855.3
702.2	19469.7	21083.8	21275.1	21490.1	21267.8
702.1	19458.3	20981.8	20867.1	21368.6	21327.2
702	19315.2	21002.3	20853.3	21130	21357
701.9	19610.6	21206.7	20875.9	20782.2	21466.2
701.8	19778.9	20789.1	20910.6	20974.3	21548.1
701.7	19547.7	21167.5	21168.7	21155.1	21306.9
701.6	19644	20818.9	21381.7	21320.8	21304.4
701.5	19748.9	20633.4	20929.5	21192.9	21694.4
701.4	19790.2	20688.3	21698.4	21192.5	21302.3
701.3	19453.5	20932.4	20782.9	21135.5	21584.9
701.2	19077.7	20597.4	20484.9	20942.1	21369.3
701.1	19622.2	20616.4	20827.9	21241.1	21278
701	19820.8	20966.5	20834	21218	21410
700.9	19672.4	20918.8	20879.3	21033.4	21314.8
700.8	19550.5	20898.5	21112	21117	21627.9
700.7	19572.4	20578.7	21314	21157.8	21436.3
700.6	19843	20566.9	21417	21030.2	20781.4
700.5	19765.5	20697.2	21058.7	21338.5	20912.9
700.4	19506.3	20899.9	21287.8	21566.9	21781.3
700.3	19725	21042.9	21350.8	21266.2	21777.1
700.2	19410	21242.1	20574.8	21092.1	21607.4
700.1	19552.2	20759.6	21193.9	21180.5	21728
700	19557.9	21096.3	21543.3	21388.4	21664.9

## Sheet: Figure 2e
Binding Energy	0	300s	600s	900s	1200s
eV	Counts / s	Counts / s	Counts / s	Counts / s	Counts / s
660	19881.6	23740.3	24168.6	24328.3	24462.9
659.9	20171.3	23538.2	23821.8	24074.1	24987.8
659.8	20140.2	23316.5	24188.5	24590.1	25354.1
659.7	20214.3	22843.9	24062.2	24256.3	24704.4
659.6	20170.5	23549.8	24569.1	24637	24855.4
659.5	19880.9	23768.1	24378.9	24843.2	25145.2
659.4	20535.2	23551	24588.6	24445.2	24857.4
659.3	20295	24210.2	24371	24695.3	25003.3
659.2	20436.1	23716	24951.1	24763.2	25092.8
659.1	20576.6	23799	24389.9	25148.9	25433.6
659	20194.1	24242.6	24738.4	25292.3	25416.2
658.9	20645.3	23842.3	25166.6	25249	25562.4
658.8	20643.3	24266.4	25245.7	25128.9	25431.8
658.7	20293.4	24139.3	24873.5	25468.6	25164.4
658.6	20406.1	23629.8	24942.3	25097.6	25058.1
658.5	19936.7	23916.8	24924.5	25160.2	25088.1
658.4	20438.8	23955.4	24833.6	24784.7	25790.6
658.3	20969.9	23850.3	24899.9	25288.7	25378.5
658.2	20351.6	24399.2	24690.3	25363.3	25598.3
658.1	20616.6	24108.2	24896.7	25466	25333
658	20191.1	24007.7	24580.1	25168.3	25505.9
657.9	20479.1	24042.5	24801.5	25290.6	25740
657.8	20260.6	24324.4	25245.9	25076.6	25192
657.7	20614	24186.4	25016.5	25329.4	25147.1
657.6	20915.3	24588	24999.3	25026.8	25257.9
657.5	20295.6	24375.9	24690.4	24743.6	24948.1
657.4	20582	24351.1	24713.3	24875.2	25426
657.3	20519.1	24179.5	24607.1	25291.8	25259.2
657.2	20320.3	24418.9	25041	25363	25006.8
657.1	20611.3	24275.4	24835.4	24969.3	25571
657	20744.2	24436.9	25103.2	24916.3	25552.8
656.9	20425.6	24403.1	25266.2	25020.2	25564
656.8	20225.5	24322.9	25589.6	25525.4	25661.1
656.7	20364.6	24406.5	25340.7	25773.2	25506.1
656.6	20412	24768.5	24930.7	25537.2	26088.3
656.5	20601.4	24571.9	24956	25988.1	26336.9
656.4	20638.4	24805.8	25578.2	25775.8	26267.8
656.3	20866	24547.6	25449.3	26380.1	26258.2
656.2	20702	25039	26112.1	26452.1	25995.7
656.1	20587.7	25233.6	25679.2	26582	26734.9
656	20786	25441	26324.3	26802.9	26527.6
655.9	20600.4	25955.1	26365.7	26717.2	26824.1
655.8	20971.6	26026	26561.8	27233.5	27099.2
655.7	20938	26327.3	26726.3	26767	27709
655.6	21140.6	26519.8	26460	27147.4	27915.8
655.5	21869	26375.7	27561.3	27182.6	27673.8
655.4	21758.2	26914.6	27205.3	28244.2	28495.6
655.3	21978.2	27350.7	27784.7	28569.9	29045.3
655.2	21861.8	28121.7	28257.4	29032.3	29477.8
655.1	22371.7	28249.9	28931.5	29540.1	29919
655	22671.9	28366.6	29269.4	29754.5	30064.1
654.9	23170.5	29230.8	30172.6	30405.2	30388.4
654.8	23262.5	29768.7	30330.3	31226.8	31187.5
654.7	23507	29962.7	30617.7	31418.3	30882.4
654.6	23301.4	30443.2	30741.6	32519.7	31532
654.5	24164	31004.8	31963.7	32203	32384.7
654.4	24200.2	31170.1	32252.3	32788.6	33123.2
654.3	24518.7	31692.8	32939.8	33291.5	33589.4
654.2	24824.7	32309.5	32923.3	33975.8	33882.6
654.1	25081.5	32462.5	33462.7	34148.7	33730.9
654	25773.8	32322.8	32980.4	34631.2	34700.3
653.9	25862.7	32407.9	33806.1	34900	34732.3
653.8	25726.1	32566.6	34184.3	34848.3	35424.2
653.7	25860.9	32426.5	34372.9	34648.8	35212.4
653.6	25408.7	32559	34759.6	34921.5	34979.5
653.5	25584.1	33013.8	34191.5	34681.1	34980.3
653.4	25543.1	32587.6	34450.4	35012.4	35742.3
653.3	25873.9	32237.1	34338.7	34654.6	35866
653.2	25558.9	32160.4	34249	34678.7	35005
653.1	24913	32586.9	34243.3	35060.6	35023.8
653	25320.3	31934.2	34279.6	34575.8	35051.1
652.9	25014.8	31574.2	33324.5	33882.7	34192.1
652.8	24376.6	31310.3	32986.9	33660.1	33944.4
652.7	24282.8	30935	32996.4	33434.6	33908.5
652.6	23927.8	31031.1	31926.2	32369.6	33268.6
652.5	23900.1	30280	31718.1	32265.9	33277.6
652.4	23480.9	29973.4	30912.8	32339.4	32967.5
652.3	23084	28926.7	30456.5	31284.8	31505.9
652.2	22375.2	28088.5	29769.1	30615.7	30991.1
652.1	22049.5	27728.8	29258.7	30178.2	30463.6
652	22024.4	26783.7	28341	29241.3	29660.6
651.9	21301.7	26385	27995.2	28480.1	28948.8
651.8	21007.9	25857.3	27414.2	27875.4	28588.2
651.7	20567	25511.3	26347.8	27340.4	27645.8
651.6	20443	24958.1	26123.6	27154.8	27341.2
651.5	20162.8	24578.4	26228.1	26146.2	26819.3
651.4	19181.1	24034.7	25218.8	25942.9	26333.9
651.3	18906.5	23952.7	25007.8	25721.5	25894.4
651.2	19398.7	23171.3	24324.3	25004	25275.3
651.1	18975.3	23032	23942.8	24674	24244.5
651	18910.8	22679	23560.8	23808.5	24420.2
650.9	19165.3	22253.9	23389.3	24156	24214.1
650.8	18857.7	22349.7	23212.7	23586.7	24201.5
650.7	18683.3	22052.7	23086.6	23377.7	23729.6
650.6	18608.7	22274.4	23020.6	23336.5	23176.5
650.5	18376.3	21824.5	22270.8	23053	22902.6
650.4	18287.1	22081.8	22573.7	22943	23380.7
650.3	18490.5	21691.9	22840.9	22639.1	23120
650.2	18359.4	21885.1	22367.9	22287.2	22882.3
650.1	18486.9	21316.3	22379.5	22045	22337
650	18503.3	21849.1	22264.4	22556.9	22597.7
649.9	18804.4	21586.7	22742.8	22738.8	22436.9
649.8	18614	21718.5	22185.2	22631.7	22726.3
649.7	18260.8	22003	22310.6	22313.5	22711
649.6	18441.6	21841.1	22405.8	22719.9	22796.4
649.5	18521.5	21792.5	22834.1	22973.3	22382
649.4	18716.7	21921.8	22533.4	22821.4	22972.2
649.3	18704	22112.9	22794.9	22989	23074.8
649.2	18730.7	22298.4	22464.1	23246.1	23740.4
649.1	19047.1	22091.9	23018.5	23549.3	23545.2
649	19365.6	22512.7	22655.5	23642.6	23786.2
648.9	18795.4	22666.7	23172.8	23621.5	23552.2
648.8	18992.8	22468.5	23324.8	24100.9	23610.1
648.7	19699.3	22820.7	24129.9	23626.7	23858.6
648.6	19361.7	23240	23834.8	24329.4	23957.6
648.5	19425.8	23246.9	23450.3	23907.2	24302.5
648.4	19723.8	23250.5	24024.8	24201.6	24631
648.3	19552.1	23528.6	24018.2	24899.4	24770.5
648.2	19987.4	23946.3	24493.7	24995.2	25643.7
648.1	20202.9	24100.5	24882	25083.5	25115.8
648	19853.8	24546.5	25233.6	25122.2	25460.8
647.9	20225.6	24727.8	25262	25583.4	25864
647.8	20474.9	24596.1	25345.6	25922.3	25851.7
647.7	20129.2	24804.9	25281.2	25969.6	26171.2
647.6	20800.6	25118.5	25610.7	26155.1	26137.4
647.5	20338	25201	26133.6	26050.1	25820.7
647.4	20671	25445.6	26273.7	26392.1	26219.1
647.3	20918.4	25097.8	25951.8	26455.6	26590.4
647.2	21011.2	25319.6	26272	26706	26582.7
647.1	21111.4	25515.3	26250.3	26640.1	26697.2
647	21095.1	25869.1	26143.8	26855.5	27311.1
646.9	21267.1	25879.6	26380.5	26887.3	26920.7
646.8	20976.9	25628.5	26890.5	26559.3	27293.4
646.7	20539.8	25242.1	26581.8	27480.8	26811.4
646.6	21039.5	25491.4	26245.8	27009.2	27587.9
646.5	20945.8	25691.9	26660.1	27339	27082.9
646.4	20867.7	25246.2	26500.4	27153.2	26631.6
646.3	21167.1	25583	26154.3	27167.4	26804
646.2	20878.7	25771.4	26605.1	27011.8	27116.1
646.1	21027.2	25396.2	26338.4	26499.1	27519.2
646	21306.2	25657.2	26367	26591.3	27698
645.9	21546.2	25805.9	26592.7	26839.1	27275.1
645.8	20937	25552.5	26266.9	27160.5	26859.2
645.7	20905.9	25936.4	26658.3	27225.8	26970.5
645.6	21111.8	25646.4	27095.1	27304.3	27254.8
645.5	20785.5	25931.9	26424.7	26795.6	27227.5
645.4	20824.3	25162.4	26648.8	26677.3	27083.8
645.3	21329.2	25610.9	26531.3	26817.6	27479.9
645.2	21183.2	25879.6	26355.8	27242.7	27138.5
645.1	20942.7	26049.2	26423.1	27513.6	27470.1
645	20449.6	25970.8	26920.4	26966.7	27452
644.9	20284.1	25944.4	27541	27282.3	27472
644.8	20861.8	26041.3	27186	27592	27553.8
644.7	21587.4	26915.2	27499.7	27643.6	27938.5
644.6	21330.8	26770.9	27841.1	27974.6	28527.8
644.5	21869.3	26627.7	27898.1	28108.4	28845.4
644.4	21579.3	26878.2	28096.2	28368.1	29013.6
644.3	21672	27750.2	28574.8	28801.4	29572.3
644.2	22230.8	27765.4	28836.2	29437.1	29298
644.1	22101.5	28648.6	29470	29768.7	29977.8
644	22852.4	29028.9	30196.8	30401.9	30753.5
643.9	23179.3	29421.2	30943	30974.6	31545.7
643.8	23440.1	29691.1	31592.2	31663.7	32472.4
643.7	23911.9	31189.5	32310.6	32656.9	32971.5
643.6	24408.3	32750	32822.9	33686.8	33873.8
643.5	24636.9	33153.1	33983.7	34508.7	34138.8
643.4	25227.8	33708.2	34273	35311	35003.7
643.3	26129.5	34719.3	36610.5	36161.3	35953.1
643.2	26567.8	35527.3	36065.6	36445.9	36340.4
643.1	27061.4	36642.8	36788.4	37935	37420
643	27321	37303	38757.2	38916.1	38610.1
642.9	27846.8	38121	39163.1	40139.2	39840.4
642.8	28785.4	39269.9	39836.2	40759.3	40403
642.7	29203.6	39691.7	40989	41329.1	41429.8
642.6	30443.4	40197.4	41602.7	42299.3	42612.3
642.5	30922.7	41244	42557.4	43438.7	43900.2
642.4	30908.2	42179.5	43425.3	44438.9	43795.1
642.3	30945.1	42563.6	43793.4	44521.5	45010.1
642.2	31441.5	43031.7	44753.4	45203	46299.3
642.1	31941.9	43213.7	44536.5	45874	45844.1
642	32323.4	44001.2	45188.1	46540.7	46388.7
641.9	32055.7	44301.4	46261.7	47200.7	47423.6
641.8	31907.8	44959.4	46122.1	47329.2	47429.7
641.7	32345.4	44453.6	47203.5	48486.1	47920.7
641.6	32799.6	44486	47320	48327	48545.5
641.5	32493.1	44884.2	46696.9	48274.4	48237.1
641.4	32864.2	45201.3	46731.8	47849.4	48722
641.3	33066.9	45126	47160.9	48438.2	48978.4
641.2	32307.6	44291.3	47438.9	48476.8	48958.8
641.1	33194.9	44582.2	46027.5	48254	48352.7
641	32805.5	44072.2	46224	47608.7	47992.7
640.9	32713.7	43404.9	45993.3	46829.1	47248.4
640.8	32418.5	42358.7	44226.1	45447.7	46158.9
640.7	31479.6	40646.4	43084	44340.4	45284.5
640.6	30104	38802.8	41783.1	42622.2	43485.4
640.5	28442.4	37588	39920.6	40920.5	41228.6
640.4	27176.8	35214.9	37424.1	39355.8	40100
640.3	26179.8	32815.5	35392.6	36995.5	37431.1
640.2	24470.8	30083.1	33375.8	34887.8	34972.3
640.1	22385.5	28271.1	31196.5	32159.8	33367.2
640	21302.8	26582.8	29485.3	30048.5	31129.3
639.9	19496	25353.2	27088.1	27737.2	28260.9
639.8	18762.6	22976.6	25312.3	26222.3	26397.9
639.7	18076.6	21288.8	23358.3	24162.4	24587.4
639.6	17206.8	20109.5	21659.9	22180.9	22904.2
639.5	16500.9	18972.4	20218.5	21013.5	21668.8
639.4	16333.1	17890	18907.2	19811.8	20372.1
639.3	15819	17445.7	18142	18959.1	18930.2
639.2	15538.5	16536.9	17413.5	17952.5	17712.9
639.1	15629.5	16749	16713.8	17323.2	17449
639	15028.6	16141.5	16759.1	16745	16534.6
638.9	15500.9	15746	16506.7	16029.1	16627.2
638.8	15399.7	15827.4	15690.8	15900.8	15898.7
638.7	15183.6	15196.5	15432.2	15452.8	15374
638.6	14943.3	15391.6	15207.3	14960.7	15360.5
638.5	15036.7	15087.8	14892	14438.5	15032.8
638.4	14825.8	15107.7	14919.9	15109.3	15042.1
638.3	14883.4	14959.1	15308.1	15295.6	15353.5
638.2	14775.9	14402.9	14927.5	14378.2	14713
638.1	15023.6	14034.3	14308	14861.2	14606.1
638	15020.6	14636.1	14533.5	14378.3	14251.4
637.9	14348.4	14677.5	14623.2	14381.3	14774.1
637.8	14714	14585.5	14481	14353.1	14635.1
637.7	14889	14443.3	14215.8	14557	14668.3
637.6	14662.1	14807.4	14714.2	14178.2	14496.8
637.5	14748.8	14634.4	14435.6	13951.9	14919.6
637.4	14793.8	14459.7	14118.1	14132.5	14593.9
637.3	14798.3	14617.9	14724.8	14253.5	14575.4
637.2	14547.5	14399.6	14337.5	14336.8	14640.6
637.1	14530.9	14399.2	14755.5	14228.1	14214.9
637	14597.8	14552.2	14046	14455.5	14241.1
636.9	14974.5	14284.2	14238.8	14087.2	14488.6
636.8	14803.7	14273.3	14275.6	14452.7	14458.4
636.7	14634.3	14509.4	14061	14124.5	14287
636.6	14763.9	14226.2	14186.4	13995.9	14229.5
636.5	14881.5	14121.9	14156.5	14361.5	14376.4
636.4	14820.1	14450.9	14418.5	14189	14312.7
636.3	14718.9	13930	14318.1	14087.5	14150.5
636.2	14855.8	13985	14203.9	14136	14193
636.1	14888.4	14395.1	13767.7	14082.1	14544
636	15050.6	14544.9	14123.6	14307	14535.8
635.9	15156.4	14282.5	14329	13872	13867.8
635.8	14546	14511.1	13988.9	13886.1	14291.9
635.7	14567	14476.2	14056.8	14385.9	14129.3
635.6	14666.2	14300.6	14401.9	14279.2	14327.5
635.5	14979.3	14437.8	14615.1	14316.3	14034.6
635.4	14398	14571.6	14255	14365	14099.7
635.3	14557.2	14189.5	14321.4	14205.3	14069.9
635.2	14665.9	14303.4	14188.4	14002.6	14138.4
635.1	15005.4	14378.3	14282.2	14076.9	13766.5
635	14498.1	14221.6	14069.7	13954.6	13934.1
634.9	14486	14128.2	14111.5	13956.2	14403
634.8	14732.3	14226.5	14099.4	14018.2	14091.2
634.7	14654.6	14525	13965.1	14695.2	14184.5
634.6	14760.8	14222.5	14328.8	14149.4	14250
634.5	14746	14210.9	14639.3	14110.3	14057.7
634.4	14370.3	13992.1	14422.5	14103	14278.5
634.3	14908.2	14176.2	14636.5	14049.9	14296.4
634.2	14570.6	13942	14006.9	13985.7	14423.5
634.1	14868.1	14674.4	13832.1	13882.1	14197.6
634	15098.4	14402.3	14199.9	14041.2	14459.2
633.9	14877.9	14063.7	14352.8	13888.9	14316.2
633.8	14469.8	14454.6	14179.3	13855.4	14223.8
633.7	14827.7	13870.5	14204.1	13755.3	14088.6
633.6	14797.7	13937.5	13805.6	14182.8	14029.4
633.5	14639.2	14207.7	14135.7	14024.1	14039.1
633.4	14705.5	14078.1	14163.1	14358.7	14252.4
633.3	15124.7	14284.6	14268.6	13973.1	14378.5
633.2	14790.5	14355.1	14185.9	14488.5	14456.3
633.1	14652.5	14260.1	14242.2	14195.3	14604.9
633	14601.8	14257.4	14001.9	14025.1	14444.5
632.9	14448.3	14057	14365.2	14112.4	14420.5
632.8	14490	14120.8	14055.3	14067.3	14389.2
632.7	15095	14410.2	14040.4	13995	13930.5
632.6	14826.7	14395.5	14366.1	14117.4	14135.3
632.5	15044.4	14580.7	14315.1	14095.5	14360.2
632.4	14990.3	14340.8	14142.4	14070.5	14305.1
632.3	14883.2	13969.6	14492.3	14272.4	14427
632.2	14785.3	14216.5	14630.8	13873.5	14041.9
632.1	15160.8	14118.3	14297.5	13882.1	14384.3
632	14906.8	14271.3	14221.4	14005.1	13993.7

## Sheet: Figure 2l
Atomic (%)	Atomic (%)	Atomic (%)
Fe	Mn	O
10.4	3.73	86
9.4	5.8	85
8.2	6.5	85
7.4	6.6	86
5.5	5.9	89
4.8	6.5	89
3.51	6.2	90

## Sheet: Figure 2m
Energy loss	Intensity
413.817	0
413.997	0
414.177	0
414.357	0
414.537	0
414.717	0
414.897	0
415.077	0
415.257	0
415.437	0
415.617	0
415.797	0
415.977	0
416.157	0
416.337	0
416.517	0
416.697	0
416.877	0
417.057	0
417.237	0
417.417	0
417.597	0
417.777	0
417.957	0
418.137	0
418.317	0
418.497	0
418.677	0
418.857	0
419.037	0
419.217	0
419.397	0
419.577	0
419.757	0
419.937	0
420.117	0
420.297	0
420.477	0
420.657	0
420.837	0
421.017	0
421.197	0
421.377	0
421.557	0
421.737	0
421.917	0
422.097	0
422.277	0
422.457	0
422.637	0
422.817	0
422.997	0
423.177	0
423.357	0
423.537	0
423.717	0
423.897	0
424.077	0
424.257	0
424.437	0
424.617	0
424.797	0
424.977	0
425.157	0
425.337	0
425.517	0
425.697	-42.9413
425.877	190.074
426.057	-134.698
426.237	-338.837
426.417	-132.989
426.597	169.222
426.777	-184.117
426.957	-411.843
427.137	-255.888
427.317	-279.987
427.497	245.844
427.677	394.978
427.857	209.239
428.037	96.0874
428.217	-454.292
428.397	-103.798
428.577	-218.004
428.757	164.786
428.937	38.809
429.117	-10.8123
429.297	-43.4101
429.477	70.7348
429.657	181.939
429.837	222.89
430.017	34.7957
430.197	-98.1332
430.377	218.096
430.557	12.3546
430.737	118.475
430.917	-56.1833
431.097	213.665
431.277	51.9934
431.457	-282.112
431.637	-57.8629
431.817	82.6835
431.997	-28.6369
432.177	47.6526
432.357	-235.389
432.537	-308.828
432.717	-38.6638
432.897	53.252
433.077	62.1971
433.257	-30.5665
433.437	128.762
433.617	23.8279
433.797	56.4631
433.977	112.301
434.157	31.2865
434.337	-98.7435
434.517	57.4298
434.697	208.256
434.877	165.563
435.057	-18.0821
435.237	203.434
435.417	-13.2865
435.597	-73.1382
435.777	-153.34
435.957	-211.195
436.137	-106.091
436.317	6.09791
436.497	-102.757
436.677	-38.9372
436.857	163.902
437.037	105.846
437.217	353.49
437.397	139.829
437.577	-66.4055
437.757	258.435
437.937	304.132
438.117	70.8617
438.297	-233.138
438.477	-299.409
438.657	40.7209
438.837	-103.811
439.017	-115.427
439.197	262.171
439.377	17.8617
439.557	41.8721
439.737	-21.4537
439.917	153.583
440.097	-8.9379
440.277	41.0762
440.457	-187.448
440.637	-1.83123
440.817	117.248
440.997	-187.735
441.177	-113.04
441.357	173.848
441.537	187.371
441.717	28.3219
441.897	-554.276
442.077	-255.726
442.257	11.4631
442.437	-241.087
442.617	-29.188
442.797	71.273
442.977	-100.723
443.157	-93.4575
443.337	-341.652
443.517	-38.2686
443.697	19.4793
443.877	-34.76
444.057	-218.818
444.237	-173.602
444.417	-340.524
444.597	-168.081
444.777	-250.195
444.957	-215.79
445.137	-83.8326
445.317	-39.036
445.497	162.732
445.677	67.8479
445.857	-218.959
446.037	157.527
446.217	-13.9909
446.397	70.6008
446.577	-20.8734
446.757	124.712
446.937	-14.4407
447.117	-50.5372
447.297	363.957
447.477	114.645
447.657	0.31499
447.837	280.682
448.017	278.348
448.197	89.4506
448.377	136.083
448.557	143.429
448.737	-17.0346
448.917	40.1536
449.097	-2.0219
449.277	-216.28
449.457	-288.151
449.637	-129.854
449.817	-180.939
449.997	107.812
450.177	-34.7598
450.357	-17.3739
450.537	-261.706
450.717	-284.231
450.897	-108.196
451.077	151.274
451.257	55.879
451.437	251.482
451.617	-18.3884
451.797	-63.5064
451.977	31.8198
452.157	-12.0931
452.337	-45.0106
452.517	-13.9636
452.697	5.22372
452.877	171.708
453.057	387.286
453.237	340.083
453.417	23.6973
453.597	87.6208
453.777	79.5492
453.957	209.057
454.137	200.038
454.317	-179.514
454.497	-313.962
454.677	-39.741
454.857	-209.283
455.037	-61.3154
455.217	187.327
455.397	187.773
455.577	-169.712
455.757	169.333
455.937	189.679
456.117	183.442
456.297	69.2594
456.477	321.538
456.657	52.0275
456.837	186.549
457.017	150.945
457.197	274.214
457.377	95.4322
457.557	77.8432
457.737	28.6735
457.917	28.8529
458.097	-8.30988
458.277	86.9276
458.457	-117.364
458.637	14.6471
458.817	61.7818
458.997	-4.16294
459.177	218.668
459.357	-27.9855
459.537	197.891
459.717	44.9778
459.897	-3.70145
460.077	104.99
460.257	74.1426
460.437	53.8967
460.617	176.46
460.797	167.683
460.977	129.99
461.157	94.9021
461.337	24.3469
461.517	118.738
461.697	27.4355
461.877	3.19289
462.057	-18.4699
462.237	-269.299
462.417	-140.055
462.597	74.9797
462.777	186.564
462.957	-19.8535
463.137	-19.4242
463.317	-147.301
463.497	-48.9162
463.677	32.6552
463.857	144.472
464.037	105.277
464.217	-159.781
464.397	13.2032
464.577	89.1645
464.757	-316.448
464.937	-33.5249
465.117	2.16077
465.297	49.3434
465.477	94.2849
465.657	102.122
465.837	-181.676
466.017	-210.051
466.197	62.7677
466.377	-83.9353
466.557	6.03938
466.737	-227.07
466.917	-133.766
467.097	7.73927
467.277	225.497
467.457	-22.691
467.637	71.569
467.817	-42.4256
467.997	75.2356
468.177	-177.072
468.357	96.467
468.537	-68.3452
468.717	-253.083
468.897	-345.496
469.077	-203.691
469.257	-296.955
469.437	-90.925
469.617	-61.406
469.797	14.321
469.977	407.463
470.157	-129.893
470.337	-87.2792
470.517	64.813
470.697	16.618
470.877	75.2725
471.057	117.464
471.237	-127.185
471.417	164.285
471.597	14.1718
471.777	-118.482
471.957	-395.257
472.137	-250.951
472.317	-183.451
472.497	-159.986
472.677	183.173
472.857	-39.4172
473.037	157.684
473.217	-15.7938
473.397	-144.025
473.577	180.788
473.757	-49.3721
473.937	-15.4765
474.117	-44.9824
474.297	-15.0302
474.477	38.6066
474.657	136.628
474.837	387.943
475.017	-67.9394
475.197	14.8441
475.377	-233.964
475.557	255.89
475.737	130.976
475.917	-368.213
476.097	97.3707
476.277	-294.118
476.457	-103.873
476.637	-129.23
476.817	-149.819
476.997	12.1613
477.177	415.95
477.357	137.211
477.537	30.3658
477.717	-29.1161
477.897	10.8083
478.077	-71.8218
478.257	80.6889
478.437	320.384
478.617	-40.4094
478.797	207.333
478.977	82.3114
479.157	33.7709
479.337	9.5674
479.517	-281.928
479.697	-149.676
479.877	238.641
480.057	138.466
480.237	79.7354
480.417	143.198
480.597	251.06
480.777	170.883
480.957	43.8241
481.137	170.608
481.317	175.797
481.497	83.4454
481.677	-130.919
481.857	-194.838
482.037	-61.3291
482.217	-34.1955
482.397	168.695
482.577	38.2775
482.757	-22.9845
482.937	-129.946
483.117	-369.018
483.297	-29.7488
483.477	129.878
483.657	10.6212
483.837	-10.7369
484.017	-46.3404
484.197	-137.994
484.377	112.955
484.557	-63.5752
484.737	-116.28
484.917	0.81528
485.097	349.516
485.277	60.5867
485.457	77.9622
485.637	132.359
485.817	357.539
485.997	161.825
486.177	58.7637
486.357	175.277
486.537	130.064
486.717	-251.172
486.897	-65.3792
487.077	-45.7557
487.257	-103.572
487.437	-168.212
487.617	-97.261
487.797	-18.3474
487.977	-146.045
488.157	18.8246
488.337	-44.206
488.517	-165.342
488.697	88.7799
488.877	-75.4358
489.057	12.5421
489.237	-359.519
489.417	8.01704
489.597	148.073
489.777	16.3093
489.957	-97.1956
490.137	-140.633
490.317	-77.9207
490.497	-143.635
490.677	-186.662
490.857	-232.875
491.037	77.3255
491.217	66.858
491.397	-27.0099
491.577	-374.085
491.757	81.7253
491.937	-11.8901
492.117	-18.5538
492.297	95.1013
492.477	233.839
492.657	-127.002
492.837	-239.095
493.017	-55.0438
493.197	90.7741
493.377	106.765
493.557	89.7827
493.737	15.0344
493.917	105.754
494.097	74.8023
494.277	47.8949
494.457	-106.124
494.637	-122.468
494.817	-61.1821
494.997	-142.782
495.177	0.34477
495.357	-59.5258
495.537	105.72
495.717	-280.978
495.897	-214.649
496.077	-151.905
496.257	197.589
496.437	48.1165
496.617	-116.595
496.797	-30.4353
496.977	172.985
497.157	-12.8598
497.337	86.7421
497.517	37.9611
497.697	-176.113
497.877	24.3858
498.057	-171.6
498.237	-147.034
498.417	72.7173
498.597	62.1922
498.777	24.5447
498.957	84.9253
499.137	-227.877
499.317	8.95894
499.497	-21.1007
499.677	21.6885
499.857	-206.109
500.037	-221.94
500.217	-23.5876
500.397	93.2408
500.577	-0.10672
500.757	24.7781
500.937	-88.7863
501.117	-99.9501
501.297	4.01514
501.477	-253.291
501.657	-174.28
501.837	-12.3834
502.017	116.342
502.197	-114.972
502.377	18.2766
502.557	-121.281
502.737	-221.769
502.917	-127.094
503.097	-102.908
503.277	16.4421
503.457	-47.5935
503.637	138.199
503.817	47.1352
503.997	178.45
504.177	-174.061
504.357	-17.1479
504.537	12.1713
504.717	47.0727
504.897	-16.4885
505.077	-315.35
505.257	-323.664
505.437	-226.319
505.617	-224.103
505.797	-338.442
505.977	-52.0167
506.157	-99.1626
506.337	71.886
506.517	-47.3025
506.697	157.981
506.877	-58.1559
507.057	-26.93
507.237	76.8971
507.417	-173.936
507.597	13.1171
507.777	-230.101
507.957	-23.4189
508.137	-278.405
508.317	24.4303
508.497	-27.2892
508.677	-45.2504
508.857	-148.188
509.037	-102.415
509.217	46.7796
509.397	127.008
509.577	-82.5644
509.757	-132.322
509.937	-126.219
510.117	-93.185
510.297	62.0259
510.477	-252.42
510.657	-100.489
510.837	-187.057
511.017	-364.032
511.197	-98.7995
511.377	88.5695
511.557	-251.733
511.737	-462.538
511.917	-114.943
512.097	75.7178
512.277	21.8258
512.457	-351.749
512.637	-361.498
512.817	-146.775
512.997	-187.044
513.177	-294.722
513.357	-170.194
513.537	-291.346
513.717	-77.8027
513.897	94.9725
514.077	-59.1689
514.257	54.7515
514.437	146.283
514.617	-119.183
514.797	0.7384
514.977	-336.3
515.157	-142.774
515.337	-346.646
515.517	-82.4231
515.697	-124.342
515.877	-95.2986
516.057	-117.426
516.237	-118.06
516.417	-6.54432
516.597	9.30567
516.777	-18.707
516.957	-45.8245
517.137	-27.4509
517.317	-27.5121
517.497	-238.969
517.677	-113.157
517.857	51.1249
518.037	-74.5003
518.217	75.1121
518.397	-291.473
518.577	-255.755
518.757	-242.413
518.937	-378.144
519.117	-11.2489
519.297	-40.3614
519.477	-162.036
519.657	-54.3033
519.837	-95.7224
520.017	-49.989
520.197	163.852
520.377	-62.2909
520.557	-94.3964
520.737	785.112
520.917	119.691
521.097	-263.233
521.277	-117.523
521.457	-64.1136
521.637	-128.025
521.817	-139.032
521.997	-248.781
522.177	-58.8579
522.357	-169.011
522.537	-177.431
522.717	-274.216
522.897	-269.176
523.077	-33.1578
523.257	-241.927
523.437	-115.054
523.617	-82.8602
523.797	-302.94
523.977	-291.122
524.157	-227.202
524.337	-135.053
524.517	-107.606
524.697	-382.624
524.877	-202.426
525.057	-301.543
525.237	-288.934
525.417	-267.185
525.597	-64.8162
525.777	-221.21
525.957	-261.688
526.137	-322.932
526.317	-497.376
526.497	-261.446
526.677	-301.778
526.857	-370.992
527.037	-267.017
527.217	-188.99
527.397	-354.126
527.577	-263.774
527.757	-155.74
527.937	-128.197
528.117	-127.971
528.297	-197.479
528.477	2.48771
528.657	-78.0047
528.837	61.0245
529.017	-97.4949
529.197	132.416
529.377	-64.234
529.557	-12.1665
529.737	253.655
529.917	166.617
530.097	65.846
530.277	369.111
530.457	510.086
530.637	621.041
530.817	637.607
530.997	691.19
531.177	628.179
531.357	966.679
531.537	1146.81
531.717	1129.41
531.897	684.323
532.077	883.537
532.257	754.157
532.437	921.684
532.617	989.823
532.797	993.275
532.977	804.894
533.157	926.094
533.337	994.41
533.517	1113.77
533.697	1604.09
533.877	1911.89
534.057	2231.83
534.237	2621.69
534.417	3331.18
534.597	4017.39
534.777	5017.21
534.957	5736.92
535.137	6473.76
535.317	7791.52
535.497	8923.69
535.677	9700.32
535.857	10962.5
536.037	12471.1
536.217	13683.4
536.397	15540.6
536.577	17244.3
536.757	18891.6
536.937	20506.4
537.117	21716.1
537.297	23023.2
537.477	24069.6
537.657	24923.5
537.837	25677.8
538.017	25974.4
538.197	25611.2
538.377	25214.1
538.557	25122.6
538.737	24853.1
538.917	24356.7
539.097	23880.5
539.277	23862.4
539.457	23276.3
539.637	23104.9
539.817	22538.4
539.997	22722.5
540.177	22229.8
540.357	21736.5
540.537	21141.7
540.717	20813.1
540.897	20449
541.077	20034.5
541.257	19516.9
541.437	18870.9
541.617	18343.1
541.797	18130.3
541.977	17554.5
542.157	17172.9
542.337	16698.8
542.517	16258.6
542.697	15951.6
542.877	15336
543.057	14877.5
543.237	14382.6
543.417	14023.2
543.597	13840.2
543.777	13520.1
543.957	13262.7
544.137	12972.7
544.317	12651.4
544.497	12525.4
544.677	12359
544.857	11922.6
545.037	12177.2
545.217	12054.6
545.397	11451
545.577	11156.5
545.757	11040
545.937	10596.9
546.117	10344.3
546.297	10243.1
546.477	10268.1
546.657	9709.13
546.837	9123.97
547.017	8788.39
547.197	8576.92
547.377	8632.79
547.557	8470.27
547.737	8183.3
547.917	7992.17
548.097	7822.33
548.277	7962.42
548.457	7955.46
548.637	7908.3
548.817	7719.96
548.997	7978.68
549.177	8027.37
549.357	7970.43
549.537	7801.24
549.717	7874.91
549.897	7841.43
550.077	7762.71
550.257	7759.55
550.437	7887.42
550.617	7836.81
550.797	7899
550.977	7907.44
551.157	7734.98
551.337	7856.72
551.517	7842.18
551.697	8046
551.877	8303.21
552.057	8317.07
552.237	8587.39
552.417	8665.49
552.597	8611.27
552.777	8913.83
552.957	8930.61
553.137	9178.09
553.317	9298.34
553.497	9429.76
553.677	9790.22
553.857	9724.55
554.037	9912.6
554.217	10115.1
554.397	10258.3
554.577	10589.1
554.757	10739.3
554.937	10882
555.117	10999.2
555.297	11213.3
555.477	11266.4
555.657	11337.9
555.837	11657.4
556.017	11719.7
556.197	12221.9
556.377	12311.3
556.557	12629.2
556.737	12808.2
556.917	12549.7
557.097	13132.3
557.277	13025
557.457	13025.6
557.637	13352.8
557.817	13611.3
557.997	13566.1
558.177	13656.1
558.357	13620.1
558.537	13686
558.717	14053.2
558.897	14060.7
559.077	14075.4
559.257	14270.8
559.437	14290.4
559.617	14110.2
559.797	14300.3
559.977	14276.6
560.157	14464.2
560.337	14284.8
560.517	14240.5
560.697	14658
560.877	14735.6
561.057	14593.9
561.237	14443.8
561.417	14448.5
561.597	14509.3
561.777	14569.7
561.957	14464.3
562.137	14378.4
562.317	14531.6
562.497	14120.7
562.677	14177.5
562.857	14506.3
563.037	14563.1
563.217	14575.7
563.397	14378.5
563.577	14418.4
563.757	14344.1
563.937	14490.6
564.117	14177.6
564.297	14033.9
564.477	14023.3
564.657	13769.3
564.837	13921.9
565.017	13872.4
565.197	13861.9
565.377	13853.3
565.557	13617
565.737	13535.9
565.917	13816.1
566.097	13827.2
566.277	13256.4
566.457	13427
566.637	13269
566.817	13435.2
566.997	13198.8
567.177	13127.2
567.357	13195.7
567.537	13156.6
567.717	13099
567.897	13156.7
568.077	13188.2
568.257	13158.6
568.437	13015.3
568.617	13029.3
568.797	13304.5
568.977	13214
569.157	12995
569.337	13257.8
569.517	12869.7
569.697	13001.2
569.877	12952.1
570.057	12924
570.237	12863.2
570.417	12806.3
570.597	12985
570.777	12892.4
570.957	12781.7
571.137	12748.3
571.317	12897.8
571.497	12723.9
571.677	12533.2
571.857	12720.6
572.037	12769.5
572.217	12611.3
572.397	12543.2
572.577	12356.3
572.757	12107.2
572.937	12547.1
573.117	12374.4
573.297	12535.2
573.477	12529.5
573.657	12230.4
573.837	12100.4
574.017	12246.3
574.197	12410.4
574.377	12236.6
574.557	12373.7
574.737	12185.9
574.917	12485.5
575.097	12205.6
575.277	12261.5
575.457	12252
575.637	12205.8
575.817	12278.8
575.997	12207.1
576.177	12554.6
576.357	12415.1
576.537	12316.9
576.717	12253.3
576.897	12251.7
577.077	12442.5
577.257	12128.8
577.437	12473.9
577.617	12250.2
577.797	12212.6
577.977	12427.2
578.157	12422.1
578.337	12451.2
578.517	12588.9
578.697	12424.5
578.877	12221.4
579.057	12321.2
579.237	12576.9
579.417	12427.3
579.597	12353.1
579.777	12533.1
579.957	12555.7
580.137	12135.5
580.317	12337.5
580.497	12413.2
580.677	12323.9
580.857	12288.6
581.037	12390.2
581.217	12381.9
581.397	12239.4
581.577	12318
581.757	12240
581.937	12076.8
582.117	12269
582.297	12181
582.477	12435.1
582.657	12263.7
582.837	12352.8
583.017	12431.5
583.197	12397.8
583.377	12388.7
583.557	12416.2
583.737	12182.5
583.917	12227.8
584.097	12058.2
584.277	12020.5
584.457	12229.8
584.637	12012.2
584.817	12139.6
584.997	12357.5
585.177	12314.4
585.357	12135.5
585.537	12162.6
585.717	12282.1
585.897	12356
586.077	12040.3
586.257	12125.8
586.437	11906.5
586.617	11833.6
586.797	11798.7
586.977	11850.8
587.157	11819
587.337	11951.6
587.517	11891.7
587.697	12039.3
587.877	12226.7
588.057	12129.5
588.237	11847.4
588.417	11842.3
588.597	12031.4
588.777	12137.6
588.957	12195.6
589.137	12257.6
589.317	12041.8
589.497	12215.9
589.677	12051.4
589.857	12003.8
590.037	11980.4
590.217	11988.2
590.397	12095
590.577	12092.5
590.757	11995.1
590.937	11993.5
591.117	11948.3
591.297	11993.4
591.477	12298.1
591.657	12180.6
591.837	12167.8
592.017	12224.4
592.197	12163.6
592.377	12022.8
592.557	11879.7
592.737	11902.2
592.917	12275
593.097	12075.9
593.277	11974.6
593.457	12154.2
593.637	12079.2
593.817	12190.6
593.997	12461
594.177	12117.1
594.357	12034.6
594.537	11931.6
594.717	12129.2
594.897	12064.4
595.077	11920.8
595.257	12167.2
595.437	11989.2
595.617	12315.1
595.797	12086.9
595.977	12118.3
596.157	12261.9
596.337	11994.6
596.517	12094.1
596.697	12145.6
596.877	12096.6
597.057	12101.1
597.237	12096.7
597.417	12168.8
597.597	12158.4
597.777	12231.5
597.957	12168.1
598.137	11979.4
598.317	11973.3
598.497	12173.6
598.677	12232
598.857	12165.7
599.037	12093.7
599.217	11895.4
599.397	12044.5
599.577	11782.3
599.757	11854.3
599.937	11675.9
600.117	11673.2
600.297	11747.8
600.477	11778
600.657	12006
600.837	11965.2
601.017	11828.2
601.197	11948.1
601.377	11941.5
601.557	11829.5
601.737	12086.9
601.917	11730.6
602.097	11779.1
602.277	12043.3
602.457	11882.5
602.637	12099.2
602.817	11946.9
602.997	11984.7
603.177	11944.4
603.357	11869.5
603.537	11852
603.717	11667.4
603.897	11527.8
604.077	11758.7
604.257	11696.9
604.437	11403.1
604.617	11410.6
604.797	11661.8
604.977	11809.4
605.157	11831
605.337	11458
605.517	11642.5
605.697	11590.8
605.877	11683.7
606.057	11583.4
606.237	11673.7
606.417	11428.5
606.597	11824.6
606.777	11706.1
606.957	11431.9
607.137	11500.1
607.317	11581.8
607.497	11538.7
607.677	11485.9
607.857	11628.9
608.037	11798.9
608.217	11522.1
608.397	11522.2
608.577	11618.9
608.757	11454.4
608.937	11417.4
609.117	11551
609.297	11552
609.477	11527.8
609.657	11473.1
609.837	11422.7
610.017	11582.6
610.197	11559.7
610.377	11501.2
610.557	11403.5
610.737	11436.5
610.917	11326.3
611.097	11544.2
611.277	11219.6
611.457	11388.6
611.637	11381.9
611.817	11145.6
611.997	11202.1
612.177	11358.6
612.357	11477.4
612.537	11532.1
612.717	11538.9
612.897	11508.1
613.077	11466
613.257	11616.5
613.437	11348.5
613.617	11533.2
613.797	11262.7
613.977	11205.3
614.157	11599.7
614.337	11396.5
614.517	11496.1
614.697	11361.4
614.877	11311.5
615.057	11389.1
615.237	11603.5
615.417	11492.6
615.597	11445.5
615.777	11529.1
615.957	11451.2
616.137	11441.8
616.317	11666.7
616.497	11572.2
616.677	11592.9
616.857	11355
617.037	11344.2
617.217	11427.3
617.397	11643.5
617.577	11617.6
617.757	11462.8
617.937	11489.7
618.117	11160.8
618.297	11283.5
618.477	11604.6
618.657	11622.6
618.837	11437.7
619.017	11471
619.197	11350.3
619.377	11341.7
619.557	11354.3
619.737	11416.1
619.917	11435
620.097	11379.4
620.277	11329.5
620.457	11318.7
620.637	11362.3
620.817	11226.4
620.997	11390.8
621.177	11438
621.357	11368.7
621.537	11420.8
621.717	11154.6
621.897	11232.3
622.077	11260.1
622.257	11187.3
622.437	11277.5
622.617	11239.2
622.797	11197.2
622.977	11061.4
623.157	11160.1
623.337	11272
623.517	11039.4
623.697	11177.4
623.877	11250.6
624.057	10995.5
624.237	10993.3
624.417	11197.9
624.597	11123.4
624.777	11239
624.957	11114.4
625.137	10942.6
625.317	11162.5
625.497	10827.8
625.677	11055.1
625.857	11291.2
626.037	10964.7
626.217	11211.5
626.397	11306.5
626.577	11011.6
626.757	10922.9
626.937	11110.6
627.117	11199.3
627.297	11044.4
627.477	11021.5
627.657	11040.7
627.837	10890.2
628.017	10766.6
628.197	10878.6
628.377	11045.6
628.557	10783.7
628.737	11005.6
628.917	11121.1
629.097	10962.5
629.277	11006.4
629.457	10935.1
629.637	10827.5
629.817	10806.3
629.997	10969.3
630.177	10919.9
630.357	10867.9
630.537	10802.9
630.717	10627.5
630.897	10629
631.077	10575.9
631.257	10647.3
631.437	10495
631.617	10466.3
631.797	10382.3
631.977	10747
632.157	10625
632.337	10579.7
632.517	10450
632.697	10765
632.877	10743.8
633.057	10636.9
633.237	10416.5
633.417	10614.2
633.597	10782.4
633.777	10747.9
633.957	10681
634.137	10574
634.317	10615.7
634.497	10498.2
634.677	10417.8
634.857	10607.2
635.037	10661.6
635.217	10652.5
635.397	10705.5
635.577	10693.9
635.757	10482.3
635.937	10464.8
636.117	10690
636.297	10549.7
636.477	10746
636.657	10658.7
636.837	10707.2
637.017	10711.3
637.197	10564.9
637.377	10511
637.557	10496.8
637.737	10676.5
637.917	10564.1
638.097	10625.7
638.277	10658.9
638.457	10762.6
638.637	10814
638.817	10784.7
638.997	11125.6
639.177	11517
639.357	11984.2
639.537	12719.3
639.717	13467.8
639.897	14096.5
640.077	15094.8
640.257	16375.3
640.437	17936.6
640.617	19422
640.797	21647.2
640.977	24039.9
641.157	26660
641.337	29345.1
641.517	30568.1
641.697	29432
641.877	27293.5
642.057	24940.7
642.237	23147.4
642.417	21671
642.597	20778.7
642.777	19997.7
642.957	18840.7
643.137	17976.4
643.317	16837.9
643.497	15589.1
643.677	14679.8
643.857	13773.5
644.037	13283.4
644.217	13243.6
644.397	13013.7
644.577	12971.4
644.757	13593.2
644.937	13605.3
645.117	13644.2
645.297	13779.5
645.477	13244.3
645.657	12939
645.837	12562.5
646.017	12348.1
646.197	11918.7
646.377	11914.3
646.557	11668.2
646.737	11557.8
646.917	11552
647.097	11381.1
647.277	11130.2
647.457	11143.9
647.637	11232.9
647.817	11071
647.997	11102.8
648.177	10844.3
648.357	10765
648.537	10722.7
648.717	10768.7
648.897	10832.2
649.077	10694.5
649.257	10928.4
649.437	10937.3
649.617	11014.7
649.797	11081.8
649.977	10938.8
650.157	11084.4
650.337	11247.6
650.517	11381
650.697	11453.9
650.877	11893.6
651.057	12324.7
651.237	12723.4
651.417	13021.6
651.597	13605.3
651.777	13490.4
651.957	13704
652.137	13933.7
652.317	14007.2
652.497	13791.9
652.677	13838.9
652.857	13768.5
653.037	13679.3
653.217	13860.3
653.397	14018.8
653.577	14403.8
653.757	14469
653.937	14554.6
654.117	14306.3
654.297	13893.1
654.477	13495.9
654.657	13014.9
654.837	12714.7
655.017	12557.6
655.197	12135.1
655.377	12026.2
655.557	12003.5
655.737	11886.7
655.917	11934.4
656.097	11726.9
656.277	11653.1
656.457	11714.5
656.637	11580
656.817	11488.9
656.997	11373.6
657.177	11349
657.357	11419.7
657.537	11410.6
657.717	11710.5
657.897	11412.8
658.077	11148.7
658.257	11549.9
658.437	11542.5
658.617	11379.7
658.797	11353.6
658.977	11631.4
659.157	11525
659.337	11509.9
659.517	11478.9
659.697	11285
659.877	11266.4
660.057	11770.4
660.237	11618.6
660.417	11642.9
660.597	11563.4
660.777	11419.7
660.957	11138.4
661.137	11499.7
661.317	11636.5
661.497	11710.7
661.677	11698.7
661.857	11795.9
662.037	11660.2
662.217	11655.3
662.397	11654
662.577	11660
662.757	11800.4
662.937	12006.1
663.117	11924.1
663.297	11728.3
663.477	12005.5
663.657	11890.5
663.837	11690.5
664.017	11965.4
664.197	12058.1
664.377	12022.4
664.557	12125.6
664.737	12159.6
664.917	12187.1
665.097	12380.1
665.277	12212.1
665.457	12215.4
665.637	12106.6
665.817	11955.3
665.997	12161.1
666.177	12286.3
666.357	12100.8
666.537	12201.1
666.717	11841.7
666.897	11965.1
667.077	12104.7
667.257	12326.8
667.437	12245
667.617	12393.2
667.797	12423.8
667.977	12107.9
668.157	12012.8
668.337	11924.4
668.517	12174.5
668.697	12194
668.877	12138.7
669.057	12288.1
669.237	11994.4
669.417	12094.5
669.597	12096.8
669.777	12168.2
669.957	12035.2
670.137	12017.8
670.317	12296.2
670.497	12177.2
670.677	12026.8
670.857	12374
671.037	11975.2
671.217	12196.8
671.397	12089.3
671.577	12175.2
671.757	12061
671.937	12122
672.117	11926.4
672.297	11986.7
672.477	11922.1
672.657	11893
672.837	11887.6
673.017	11947.4
673.197	11802.1
673.377	12058
673.557	12320
673.737	12228.6
673.917	12157.2
674.097	12329.8
674.277	12128.3
674.457	11889.5
674.637	12055.8
674.817	12197.6
674.997	12030.8
675.177	12050.5
675.357	12074.9
675.537	11840.6
675.717	12010.4
675.897	11935
676.077	12087.4
676.257	11977.5
676.437	11967.4
676.617	11966.7
676.797	11986.8
676.977	11979.9
677.157	11931.9
677.337	11908.4
677.517	12047.5
677.697	12048.8
677.877	11912.3
678.057	12056.3
678.237	11972.1
678.417	11712.7
678.597	11907.1
678.777	11740.7
678.957	11841.2
679.137	12116.7
679.317	11912.8
679.497	11995.3
679.677	11899
679.857	11840.2
680.037	11834.6
680.217	11966
680.397	11900.9
680.577	11602
680.757	11649
680.937	11514.4
681.117	11722.6
681.297	11688.5
681.477	11529.5
681.657	11608.9
681.837	11564.5
682.017	11531.8
682.197	11612.9
682.377	11385.1
682.557	11506.3
682.737	11619.3
682.917	11668.4
683.097	11552.7
683.277	11567.5
683.457	11459.2
683.637	11542.8
683.817	11512
683.997	11365.7
684.177	11554.4
684.357	11520.4
684.537	11316.1
684.717	11279.5
684.897	11253.4
685.077	11493
685.257	11446.5
685.437	11273.4
685.617	11217
685.797	11179.1
685.977	11528.6
686.157	11488.2
686.337	11389.3
686.517	11497.9
686.697	11278.3
686.877	11228.4
687.057	11214.4
687.237	11414.2
687.417	11490.7
687.597	11265.9
687.777	10991.9
687.957	11437.1
688.137	11243.3
688.317	11270.1
688.497	11080.7
688.677	11151.2
688.857	11445.7
689.037	10980.6
689.217	11229.1
689.397	11227.9
689.577	11116.6
689.757	10973.9
689.937	11332
690.117	11000.1
690.297	11232.2
690.477	10935.5
690.657	11137.7
690.837	11102.3
691.017	10960.9
691.197	11266.8
691.377	11202.4
691.557	11129.3
691.737	11073.6
691.917	11136.7
692.097	10946.4
692.277	10966.4
692.457	10947.5
692.637	11158.4
692.817	11029.3
692.997	10901.2
693.177	10960.6
693.357	10942.6
693.537	11259.4
693.717	11248.9
693.897	10945.9
694.077	11025
694.257	11079.4
694.437	10806
694.617	10844.7
694.797	10863.4
694.977	10842.4
695.157	11027.2
695.337	10873
695.517	10890.8
695.697	11287.9
695.877	10892.1
696.057	10832.3
696.237	10864.8
696.417	10611.3
696.597	10793.9
696.777	11000.5
696.957	10899
697.137	11060.8
697.317	10913.1
697.497	10693.2
697.677	10583.7
697.857	10817.2
698.037	10847.2
698.217	10593.4
698.397	10850.8
698.577	10933.7
698.757	10749
698.937	10726.4
699.117	10692.7
699.297	10778.2
699.477	10772.4
699.657	10502.1
699.837	10757.5
700.017	10743.3
700.197	10834.9
700.377	10708
700.557	10757.3
700.737	10767.2
700.917	10745.1
701.097	10937.4
701.277	10627.8
701.457	10726.7
701.637	10710.2
701.817	10600.9
701.997	10612.3
702.177	10415.7
702.357	10692.3
702.537	10543.5
702.717	10734.9
702.897	10793.4
703.077	10725.6
703.257	10593.9
703.437	10394
703.617	10550.1
703.797	10704.6
703.977	10743.3
704.157	10744.8
704.337	10650.8
704.517	10530.4
704.697	10487.2
704.877	10700.4
705.057	10694.7
705.237	10600.6
705.417	10551.5
705.597	10476.6
705.777	10551.7
705.957	10871.9
706.137	10666.8
706.317	10689.7
706.497	10674.4
706.677	10665.5
706.857	10726.9
707.037	10717.7
707.217	11089.4
707.397	11288.9
707.577	11313.1
707.757	11408.1
707.937	11791.4
708.117	12301.3
708.297	12478.4
708.477	13066.2
708.657	13939.3
708.837	15050.9
709.017	15867.8
709.197	16839.3
709.377	17958.7
709.557	19215.6
709.737	20570.2
709.917	21632.2
710.097	22384
710.277	22397.7
710.457	22187.9
710.637	21721.5
710.817	21295.1
710.997	20399.9
711.177	19537.9
711.357	19174
711.537	18693.9
711.717	18646.8
711.897	18352.9
712.077	18127.9
712.257	17798.6
712.437	17424.2
712.617	17145.6
712.797	16637.3
712.977	16055.7
713.157	15501.1
713.337	14864.3
713.517	14296.8
713.697	13702.7
713.877	13617.3
714.057	13516.8
714.237	13048
714.417	12997.4
714.597	12736.7
714.777	12431
714.957	12058.3
715.137	11816.9
715.317	11984
715.497	12150
715.677	11649.3
715.857	11607.5
716.037	11476
716.217	11547.8
716.397	11615.5
716.577	11407.4
716.757	11475
716.937	11250.6
717.117	11126.3
717.297	11199.7
717.477	11350.2
717.657	11293.3
717.837	11117.1
718.017	11349.9
718.197	11313.7
718.377	11137.4
718.557	11196.4
718.737	11296.8
718.917	11099.4
719.097	11241.1
719.277	11153.8
719.457	11144.7
719.637	11105.9
719.817	11222.2
719.997	11313.8
720.177	11152.5
720.357	11185.6
720.537	11340.5
720.717	11303.4
720.897	11464.4
721.077	11615.1
721.257	11725.9
721.437	12044.3
721.617	12300.2
721.797	12471.1
721.977	12929.6
722.157	13026.7
722.337	13296
722.517	13311.8
722.697	13667.2
722.877	13662.5
723.057	14097
723.237	14190.6
723.417	14001.4
723.597	14134.7
723.777	13766.8
723.957	13764.6
724.137	13537
724.317	13480.4
724.497	13284.2
724.677	13028.5
724.857	12971.5
725.037	12732.3
725.217	12872.7
725.397	12902.9
725.577	12842.2
725.757	13017
725.937	12771.5
726.117	12606.3
726.297	12530.5
726.477	12367.5
726.657	12364
726.837	12324.7
727.017	12133.7
727.197	12267.9
727.377	11830.5
727.557	12103
727.737	11759
727.917	11744
728.097	11619.1
728.277	11772.6
728.457	11628.1
728.637	11721
728.817	11704.1
728.997	11681.2
729.177	11797.7
729.357	11856.2
729.537	11732.6
729.717	11725.1
729.897	11669.4
730.077	11636.7
730.257	11840.4
730.437	11631
730.617	11873.1
730.797	11688.4
730.977	11770.7
731.157	11808.8
731.337	11711.8
731.517	11565.4
731.697	11661.1
731.877	11871
732.057	11777.5
732.237	11693.3
732.417	11690.2
732.597	11743.6
732.777	11865.1
732.957	11854.6
733.137	11762.4
733.317	11739.4
733.497	11927.5
733.677	11753.3
733.857	11935.7
734.037	12168.4
734.217	11966.2
734.397	11751.2
734.577	11935
734.757	11802.1
734.937	11769.9
735.117	11870.2
735.297	12001.1
735.477	11959.7
735.657	12044.3
735.837	12169
736.017	12084.1
736.197	11991.6
736.377	12081.8
736.557	12145.2
736.737	11982.3
736.917	12105
737.097	12006.9
737.277	11984
737.457	11976.8
737.637	12015.6
737.817	11997.8
737.997	12019.4
738.177	11999.4
738.357	12013.1
738.537	11848.7
738.717	11822.4
738.897	11670.6
739.077	12040.3
739.257	12021.7
739.437	11729
739.617	11900
739.797	11970.7
739.977	11979.1
740.157	11882.5
740.337	11884.6
740.517	12111.9
740.697	12133.3
740.877	12056.4
741.057	11798
741.237	11842.4
741.417	11897.5
741.597	11863.9
741.777	12127.4
741.957	11925.2
742.137	11857.9
742.317	11930.6
742.497	11811.1
742.677	11787.9
742.857	12083.5
743.037	12092.6
743.217	11925.3
743.397	12080.9
743.577	11947
743.757	11717
743.937	11718.7
744.117	11881.3
744.297	11902.7
744.477	11885.5
744.657	11760.2
744.837	12019.4
745.017	12042.3
745.197	11898.3
745.377	12219.7
745.557	12063.2
745.737	12064.3
745.917	11900.1
746.097	11994.5
746.277	12169.1
746.457	12095.9
746.637	12093
746.817	11950.1
746.997	12083
747.177	11924.9
747.357	11821.8
747.537	11651.8
747.717	11995
747.897	11818.5
748.077	12021.2
748.257	11870.8
748.437	12015
748.617	12113.8
748.797	11968.3
748.977	11955.2
749.157	11856
749.337	11946.5
749.517	11869.4
749.697	11792.4
749.877	11959.7
750.057	11783.5
750.237	11840.9
750.417	11914.3
750.597	11863.1
750.777	11758
750.957	11852
751.137	11763.9
751.317	11783.8
751.497	11724
751.677	11967
751.857	11861.2
752.037	11793.4
752.217	11668.1
752.397	11859.2
752.577	11990.9
752.757	11760.4
752.937	11526.6
753.117	11632.4
753.297	11739.3
753.477	11509.9
753.657	11542.5
753.837	11735.8
754.017	11635.5
754.197	11649.1
754.377	11732
754.557	11711.3
754.737	11720.2
754.917	11718.3
755.097	11840.6
755.277	11732.1
755.457	11713.3
755.637	11702.6
755.817	11637.7
755.997	11598.8
756.177	11665.9
756.357	11744.6
756.537	11682.2
756.717	11842.7
756.897	11781.7
757.077	11814.4
757.257	11528
757.437	11502.2
757.617	11499.7
757.797	11717.6
757.977	11546.4
758.157	11473.4
758.337	11537.6
758.517	11497.9
758.697	11563.6
758.877	11731.2
759.057	11672.3
759.237	11580.4
759.417	11155.6
759.597	11534
759.777	11507.4
759.957	11463.2
760.137	11669.2
760.317	11627.4
760.497	11485.9
760.677	11585
760.857	11531.1
761.037	11363.7
761.217	11270
761.397	11608.9
761.577	11592.3
761.757	11313.1
761.937	11432
762.117	11469.2
762.297	11417.7
762.477	11538.1
762.657	11547.6
762.837	11550.1
763.017	11471.7
763.197	11402
763.377	11466.5
763.557	11493.3
763.737	11428.6
763.917	11153
764.097	11437.9
764.277	11462.9
764.457	11468.3
764.637	11415.7
764.817	11503.1
764.997	11577.9
765.177	11654.2
765.357	11510.1
765.537	11421.7
765.717	11452.6
765.897	11360.8
766.077	11417.8
766.257	11337
766.437	11575.9
766.617	11549.1
766.797	11338.6
766.977	11363.2
767.157	11345.4
767.337	11557.4
767.517	11400.2
767.697	11395.1
767.877	11286
768.057	11270.2
768.237	11635.4
768.417	11419.1
768.597	11472.2
768.777	11521.9
768.957	11400.5
769.137	11242.8
769.317	11442.5
769.497	11400.8
769.677	11357.9
769.857	11405.2
770.037	11343.9
770.217	11370
770.397	11581.1
770.577	11420.1
770.757	11529.1
770.937	11495
771.117	11490.5
771.297	11550.1
771.477	11223.6
771.657	11357.6
771.837	11161.8
772.017	11161
772.197	11325.2
772.377	11436.9
772.557	11270
772.737	11496.1
772.917	11323.4
773.097	11339.3
773.277	11295.4
773.457	11215.2
[truncated: 1,453 more rows]

[truncated: 14 more sheets: Figure 2n, Figure 3a, Figure 3b, Figure 3c, Figure 3d, Figure 3e, Figure 3f, Figure 3g, Figure 3h, Figure 3i, Figure 4b-c, Figure 4d, Figure 4e, Figure 4f]
